# Supplementary material for: Paternal exposure to a common pharmaceutical (Ritalin) has transgenerational effects on the behaviour of Trinidadian guppies
Source: Sci Rep. 2021 Feb 17;11:3985. doi: 10.1038/s41598-021-83448-x (PMC7889922; doi:10.1038/s41598-021-83448-x)
Supplement: Supplementary file 1 — Supplementary Information 1. [file 41598_2021_83448_MOESM1_ESM.xlsx]

## Sheet: G1 behaviour
ID	Treatment	Sex	Line	Brood identifier	Age when tested (days)	Julian date tested	Time of day tested (minutes from 12am)	Handling time (s)	Standard length (body length)	CA1 score (full trial)	CA2 score (full trial)	Inner/total squares (full trial)	Activity (Inner + Outer squares)	CA1 score (First half of trial: 0-3.5min)	CA1 score (Second half of trial: 3.5-7min)	Inner/total squares (First half: 0-3.5min)	Inner/total squares (Second half of trial: 3.5-7min)
02C1	C	F	2	02-a	100	206	886	10	19.608	-0.510852	-0.475949	0.138077	221	-0.541517	-0.171827	0.210938	0.0645161
02C2	C	M	2	02-a	136	242	872	5	1.24471	1.91355	0.189447	0.730179	97	0.795653	2.69202	0.764706	0.695652
02C3	C	F	2	02-a	90	196	842	10	20.9245	0.379499	-1.21269	0.308079	260	0.253061	0.170149	0.470588	0.14557
02C4	C	M	2	02-a	98	204	925	5	1.32878	-0.408036	0.352626	0.176167	169	-0.839947	0.178082	0.278261	0.0740741
02C5	C	M	2	02-a	90	196	915	8	1.19314	-0.432878	-0.373642	0.132694	344	-0.0346248	-0.718178	0.229885	0.0352941
02R1	R	F	2	02-a	136	242	650	3	21.1026	-0.640296	0.181979	0.176087	223	-1.9287	0.569928	0.152174	0.2
02R2	R	F	2	02-a	100	206	850	5	15.9598	0.696761	-0.0880211	0.321385	192	0.703244	0.504447	0.426829	0.2
02R3	R	F	2	02-a	90	196	948	8	22.8347	-0.418546	0.653069	0.198445	212	0.479331	-1.16711	0.336283	0.0606061
02R4	R	M	2	02-a	100	206	759	3	1.57905	0.215027	-1.12413	0.458193	262	0.1874	0.00528852	0.626263	0.288344
02R5	R	F	2	02-a	136	240	892	15	21.0558	-0.0372104	1.82796	0.141885	182	0.37704	-0.0583575	0.195652	0.0777778
02R6	R	M	2	02-a	89	195	798	3	1.36781	-0.817958	-0.178855	0.154489	271	-0.764621	-0.587206	0.244755	0.0625
03C1	C	F	3	03-a	112	220	765	3	19.7185	2.81547	3.73867	0.428241	51	2.01374	4.05152	0.481481	0.375
03C2	C	M	3	03-a	96	204	846	10	1.23878	0.628151	-1.14985	0.456513	203	0.517785	0.325499	0.641026	0.272
03C3	C	F	3	03-a	112	220	913	10	24.4182	0.101498	-0.153182	0.212373	176	0.0437203	0.314701	0.267442	0.166667
03C4	C	F	3	03-a	98	206	817	5	21.8514	-1.532	1.36102	0.077381	155	-1.2106	-1.30216	0.154762	0
03C5	C	M	3	03-b	119	248	967	15	1.21328	0.108493	-0.00487174	0.225288	237	0.495316	-0.377559	0.319588	0.128571
03C8	C	M	3	03-c	179	373	644	8		1.00656	-0.124128	0.29998	143	0.796693	1.02294	0.295082	0.304878
03R1	R	M	3	03-a	96	204	780	3	1.57569	0.243749	-1.35962	0.319704	234	0.0727983	0.155067	0.40367	0.232
03R2	R	F	3	03-a	97	205	965	5	23.2469	-0.27865	-0.648818	0.255067	237	0.0895849	-0.799449	0.473684	0.0325203
03R3	R	M	3	03-a	113	221	979	8	1.57418	0.459915	-0.0272729	0.286326	222	0.699528	-0.12439	0.438095	0.128205
03R4	R	F	3	03-a	112	220	876	8		-1.08844	0.148312	0.141107	289	-0.915041	-0.981947	0.247126	0.0347826
03R5	R	M	3	03-b	118	247	821	3	1.33454	1.91283	0.646256	0.685128	115	1.5191	1.96917	0.74359	0.618421
07C1	C	F	7	07-a	92	257	699	5	19.7023	-0.759765	0.272467	0.112292	224	0.0545807	-1.08094	0.214876	0.00970874
07C2	C	M	7	07-a	147	312	940	3	1.22563	-0.293395	1.70721	0.0763889	246	0.703924	-1.26836	0.152778	0
07C3	C	M	7	07-a	149	314	785	3	1.35509	-1.68529	1.68482	0.12451	274	-1.70723	-1.34019	0.214286	0.0333333
07C5	C	M	7	07-a	90	255	882	3	1.3081	0.587924	-0.240076	0.296552	163	0.505732	0.50972	0.466667	0.125
07C8	C	M	7	07-b	209	370	731	5		-0.507719	0.390903	0.109267	188	-0.13025	-0.645824	0.183673	0.0333333
07R1	R	F	7	07-a	208	373	675	3	17.7209	0.0173869	0.752463	0.201708	205	0.942727	-0.752343	0.313253	0.0901639
07R4	R	F	7	07-a	149	314	818	5	18.3298	-0.970706	1.28883	0.102089	198	-1.18058	-0.578275	0.179487	0.0246914
07R5	R	F	7	07-a	91	256	820	3	19.1074	0.306103	2.42982	0.00793651	121	0.621657	0.408382	0	0.015873
07R7	R	F	7	07-b	219	380	645	8	18.2444	-0.452461	-0.644506	0.128819	190	-0.821244	-0.0331245	0.196262	0.060241
07R8	R	F	7	07-b	219	380	782	3	15.0182	1.53785	1.43963	0.348782	160	1.52715	1.51123	0.521739	0.175824
09C1	C	M	9	09-a	82	220	946	15	1.36062	0.493088	-0.453881	0.464726	224	0.781395	-0.229695	0.753425	0.172185
09C12	C	M	9	09-b	177	371	676	10		0.597651	0.0982141	0.30441	265	-0.1113	-1.07456	0.294118	0.0465116
09C2	C	F	9	09-a	70	179	914	8	18.2266	-0.771679	0.0101022	0.170315	179	1.80593	-1.36032	0.176471	0.0425532
09C3	C	F	9	09-a	82	220	844	5	19.6986	-0.451477	3.40541	0.110338	245	0.166252	-0.777063	0.277778	0.10219
09C5	C	M	9	09-a	71	180	816	10		-0.397204	0.219269	0.189984	149	1.0832	-0.399063	0.461538	0.136364
09C9	C	M	9	09-b	177	371	747	5		-0.326227	0.618909	0.176702	178	0.202084	-0.635862	0.27381	0.0744681
09R1	R	F	9	09-a	82	220	705	7	19.5723	0.318733	-0.266397	0.149614	137	0.516522	-0.0461617	0.28125	0.0136986
09R2	R	F	9	09-a	71	180	885	8	18.1393	-2.13379	1.30246	0.0717241	303	-2.05656	-1.51269	0.103448	0.04
09R3	R	M	9	09-a	71	180	859	8	1.44187	-0.50205	0.0816163	0.281166	228	-0.217446	-0.75278	0.407692	0.153061
09R4	R	M	9	09-a	83	221	943	8	1.25687	-1.40645	0.635217	0.093043	240	-1.02526	-1.30479	0.176471	0.00961539
09R6	R	M	9	09-a	148	286	631	3	1.40002	-0.723523	-0.984956	0.160062	243	-1.01023	-0.418499	0.188811	0.13
09R7	R	F	9	09-b	180	374	610	8	19.5723	-0.618297	0.918608	0.138889	134	-0.0683732	-1.09221	0.277778	0
13C1	C	F	13	13-1	180	286	726	5	18.1393	-0.479228	0.530872	0.127703	165	-1.00244	0.127067	0.201835	0.0535714
13C10	C	M	13	13-2	179	374	580	8		1.39021	-0.434752	0.450712	141	0.58314	-0.218047	0.566038	0
13C12	C	M	13	13-2	175	370	698	5		1.02468	-0.138435	0.441088	135	0.702648	0.776794	0.54717	0.219512
13C2	C	F	13	13-1	170	277	629	10	21.9909	0.123411	0.8386	0.180723	200	-0.282103	-0.432287	0.165217	0.0235294
13C3	C	M	13	13-1	99	206	922	15	1.39419	0.653027	1.01589	0.384696	199	0.275881	-0.0151359	0.352941	0.226804
13C4	C	F	13	13-1	178	284	933	5	23.2589	-0.358475	-0.3302	0.0943734	155	1.35664	0.862339	0.68	0.209524
13C5	C	F	13	13-1	98	205	932	5	21.7077	0.139799	-0.628157	0.289873	125	0.716274	1.02947	0.77551	0.105263
13R2	R	F	13	13-1	99	206	724	8	19.6241	-0.683626	-0.669113	0.218767	271	-0.441941	-0.747883	0.367647	0.0666667
13R3	R	M	13	13-1	98	205	716	3		-0.0324161	0.241248	0.316984	191	0.540334	-0.592995	0.506849	0.127119
13R5	R	M	13	13-1	98	205	675	5	1.38304	0.843319	-0.432461	0.424513	112	0.448321	1.02317	0.535714	0.303571
13R7	R	F	13	13-2	151	286	662	5	22.5603	1.49609	-0.0563217	0.534898	99	0.97774	1.6974	0.58	0.489796
16C1	C	F	16	16-1	107	276	865	8	21.6658	0.240992	-0.136545	0.108108	144	0.304206	0.072254	0.216216	0
16C2	C	M	16	16-1	157	326	905	3	1.35722	-0.660573	-0.440061	0.159176	222	-0.786314	-0.442181	0.238806	0.0795455
16C3	C	M	16	16-1	107	276	619	8		-1.12842	0.0114073	0.232639	275	-1.70082	-0.406692	0.231638	0.234694
16C4	C	F	16	16-1	166	335	786	5	20.4371	-0.768829	1.15393	0.0880495	215	-0.161303	-1.20682	0.157407	0.0186916
16C5	C	M	16	16-1	201	370	794	5		-0.250916	-1.01179	0.249823	262	-0.171279	-0.370327	0.366906	0.121951
16R1	R	F	16	16-1	107	276	723	10	16.6011	1.10984	-0.739031	0.442073	126	1.1366	0.461728	0.634146	0.247059
16R2	R	F	16	16-1	157	326	875	5	18.9174	-0.520677	-0.422161	0.144051	167	-0.842618	-0.100634	0.176991	0.111111
16R3	R	M	16	16-2	83	276	896	5	1.40631	0.610259	-0.417873	0.395362	170	0.55926	0.0839399	0.550725	0.237624
16R4	R	M	16	16-2	142	335	752	8		0.633126	-1.17575	0.392147	178	0.28917	0.629397	0.518987	0.262626
16R5	R	F	16	16-3	187	380	680	5		0.421615	-0.537275	0.187673	206	0.0679959	0.676304	0.241379	0.133333
16R6	R	F	16	16-3	187	380	714	5	21.6763	-0.560144	0.328145	0.157319	214	-0.293952	-0.589603	0.255814	0.0588235
17C1	C	F	17	17-1	136	242	716	5	19.27	-1.29096	0.772299	0.111883	198	-1.00998	-1.10315	0.158333	0.0641026
17C2	C	F	17	17-1	220	326	940	5	23.0106	-1.81041	1.31511	0.0688166	207	-3.44959	-0.209391	0.0921986	0.0454545
17C3	C	M	17	17-1	136	242	748	5	1.2951	-1.46626	1.15543	0.113435	248	-1.61963	-1.08688	0.176871	0.0495049
17C4	C	F	17	17-1	180	286	695	10	18.0346	-0.697944	-0.0637911	0.186897	159	-0.787838	-0.548939	0.309278	0.0645161
17C5	C	F	17	17-1	220	326	840	3	23.8951	-0.421045	1.3567	0.10177	181	-0.318441	-0.346287	0.20354	0
17R3	R	M	17	17-1	178	284	974	8	1.40343	-1.5591	0.790768	0.110019	259	-1.89021	-1.05086	0.201389	0.0173913
17R4	R	F	17	17-1	136	242	829	8	19.5559	-1.21418	1.5062	0.0944529	234	-0.840269	-1.23026	0.135714	0.0531915
17R5	R	M	17	17-1	178	284	832	5	1.486	-2.50661	2.1223	0.0590555	355	-3.52827	-1.24034	0.0772947	0.0405405
17R6	R	M	17	17-1	136	242	682	3		-1.99323	1.05367	0.112334	245	-2.70075	-1.04194	0.132911	0.091954
18C1	C	F	18	18-1	180	286	785	3	21.4192	-1.27462	1.37441	0.13354	246	-0.696643	-1.29456	0.265432	0
18C2	C	M	18	18-1	107	213	790	5	1.32018	-0.933249	-0.271587	0.200033	248	-0.816341	-0.697759	0.238806	0.166667
18C3	C	M	18	18-1	142	248	997	5	1.36654	-0.808974	0.105284	0.209759	270	-0.63661	-0.675295	0.285714	0.138889
18C4	C	F	18	18-1	151	257	667	1	22.1974	0.708621	1.28813	0.168233	170	0.0186611	1.47343	0.157895	0.178571
18C5	C	F	18	18-1	107	213	642	13	18.8025	-0.891365	1.08592	0.175431	167	-0.183328	-1.07058	0.269663	0.0769231
18C9	C	M	18	18-2	213	373	708	8		-0.0313616	-0.805341	0.186691	224	-0.0862637	-0.0667236	0.208333	0.163462
18R1	R	F	18	18-1	106	212	839	5	22.4741	0.130564	-0.234956	0.16461	182	0.472453	-0.314681	0.294737	0.0344828
18R2	R	F	18	18-1	141	247	924	2	22.0157	1.69163	1.95518	0.364952	139	1.96584	1.25921	0.479167	0.241758
18R3	R	M	18	18-1	107	213	678	3	1.21441	-0.499864	0.490349	0.292135	178	0.380154	-1.09824	0.483146	0.101124
18R4	R	F	18	18-1	151	257	734	8		0.295992	0.892484	0.183099	143	0.763652	0.00914133	0.295775	0.0694444
18R5	R	F	18	18-1	227	335	848	3	17.6722	-0.265316	-0.833354	0.320101	154	-0.54396	-0.0522399	0.4375	0.202703
20C1	C	M	20	20-1	182	286	763	3		1.44155	-0.194863	0.423559	106	0.66992	1.88388	0.561404	0.285714
20C2	C	M	20	20-1	143	247	889	5	1.30347	1.17289	0.706005	0.290293	134	0.330208	1.89033	0.294872	0.285714
20C3	C	M	20	20-1	92	196	877	10	1.36945	0.469074	-0.472752	0.228077	206	-0.0557121	0.973936	0.339623	0.11
20C4	C	F	20	20-1	91	195	881	3		0.495827	-1.15942	0.521331	144	0.0504972	0.690954	0.518072	0.52459
20C5	C	M	20	20-1	143	247	988	3	1.30357	-0.262681	0.128347	0.259722	162	0.38523	-0.846871	0.479452	0.0224719
20R1	R	M	20	20-1	180	284	787	5		0.500523	-1.07518	0.301758	197	0.446368	0.135837	0.483146	0.12037
20R2	R	M	20	20-1	144	248	933	3		-0.572533	-0.503317	0.25257	282	-0.775451	-0.402962	0.306667	0.19697
20R4	R	F	20	20-1	91	195	840	5		-0.719895	0.680648	0.243099	252	-0.0200246	-0.916166	0.294872	0.1875
20R5	R	M	20	20-1	91	195	916	5		-0.506448	-0.319983	0.177273	189	-0.317893	-0.730301	0.344444	0.010101
20R6	R	M	20	20-1	91	195	955	8	1.3017	-0.204183	-0.686152	0.181	131	-0.114487	-0.298952	0.294118	0.0634921
22C1	C	M	22	22-1	142	255	723	10	1.34569	0.0425095	-0.50452	0.29218	179	0.356846	-0.458298	0.512195	0.0721649
22C2	C	F	22	22-1	108	221	913	3	24.8097	1.77064	0.843416	0.66622	132	1.73719	1.48089	0.827586	0.504854
22C4	C	M	22	22-1	142	255	615	3		1.15682	-0.452458	0.597516	119	1.135	0.666282	0.83871	0.352273
22C5	C	M	22	22-1	144	257	765	5	1.27827	-0.934301	-0.336741	0.19588	313	-0.940012	-0.7329	0.265537	0.125
22C6	C	M	22	22-1	108	221	660	8	1.19438	0.770375	-1.44756	0.527785	183	0.268284	0.906563	0.677419	0.371901
22C7	C	F	22	22-2	144	312	814	15	22.316	0.48097	-0.721802	0.175697	144	0.0994521	0.667158	0.263158	0.0882353
22R1	R	M	22	22-1	170	312	848	8	1.40301	1.0686	-1.11338	0.666176	118	1.01825	0.803132	0.7	0.632353
22R2	R	M	22	22-1	108	221	727	5	1.23089	-0.507409	-1.01755	0.238796	284	-0.426573	-0.522594	0.382353	0.0945946
22R4	R	M	22	22-1	142	255	915	5	1.59567	0.339384	-0.489814	0.364995	183	0.615287	-0.37316	0.595238	0.134752
22R5	R	F	22	22-1	108	221	768	10	19.6632	0.669312	-0.782759	0.349889	193	0.537149	0.477828	0.463415	0.234234
22R6	R	F	22	22-1	142	255	845	8	17.7779	-0.376589	-0.474268	0.180601	179	-0.194714	-0.489054	0.252632	0.107143
23C1	C	F	23	23-1	105	212	913	10	22.9176	-0.567681	-0.632515	0.189143	230	-0.448357	-0.527463	0.261905	0.115385
23C2	C	M	23	23-1	106	213	726	10	1.30029	0.0798802	0.335802	0.328617	199	0.799311	-0.945337	0.639535	0.0176991
23C3	C	M	23	23-1	69	176	1065	10	1.44733	-0.415442	-1.25191	0.238718	215	-0.409142	-0.447125	0.434426	0.0430108
23C4	C	F	23	23-1	70	284	756	10	19.9861	-0.720027	-1.06327	0.179556	245	-1.34734	-0.105676	0.164474	0.193548
23C5	C	M	23	23-1	205	312	720	10	1.23731	1.43319	-0.367721	0.537034	148	0.606797	1.93513	0.676471	0.4
23R1	R	F	23	23-1	69	176	804	10	17.0161	-0.0154245	-1.76962	0.137042	244	-0.423395	0.112565	0.251613	0.0224719
23R2	R	M	23	23-1	70	177	872	8	1.44401	-0.952623	-0.655059	0.233232	247	-0.618956	-0.915991	0.358621	0.107843
23R3	R	F	23	23-1	105	212	769	5	20.5132	-0.366116	0.092772	0.146098	201	0.0726239	-0.823198	0.280702	0.0114943
23R4	R	M	23	23-1	105	212	802	3	1.35091	-0.68543	-0.236009	0.210289	240	-0.4351	-0.726433	0.29661	0.122951
23R5	R	M	23	23-1	207	314	894	5	1.17975	-0.934049	0.272797	0.0697674	215	-0.888323	-0.6379	0.116279	0.0232558
23R6	R	M	23	23-1	106	213	760	10	1.42619	-0.149094	0.250197	0.189746	262	0.560748	-0.979462	0.358779	0.0152672
24C1	C	M	24	24-1	117	255	653	10	1.17708	-0.230206	-0.0951823	0.196763	284	0.230478	-0.715578	0.322581	0.06875
24C2	C	F	24	24-1	117	255	810	10	16.9455	0.402668	-1.69586	0.396605	155	-0.00865015	0.448577	0.594595	0.197531
24C3	C	M	24	24-1	88	197	773	8	1.23373	0.349901	0.106171	0.230451	179	0.442626	0.17595	0.385417	0.0722892
24C4	C	F	24	24-1	89	198	785	5	17.3292	0.0107816	-1.22809	0.220525	209	-0.221296	0.113036	0.254237	0.186813
24C5	C	F	24	24-1	197	335	688	5	20.6704	-1.3692	-0.09731	0.0519231	224	-1.36936	-0.903301	0.0743802	0.0291262
24R1	R	M	24	24-1	188	326	775	3		-0.680569	-0.810869	0.228069	291	-0.874961	-0.474908	0.33557	0.119718
24R2	R	M	24	24-1	89	198	752	5	1.33598	-1.87909	0.361785	0.0597308	400	-1.84797	-1.30174	0.0952381	0.0236686
24R3	R	F	24	24-1	99	197	899	5	16.1687	0.269301	-0.739742	0.363186	241	0.384455	-0.108602	0.523364	0.201493
24R4	R	M	24	24-1	117	255	687	8	1.70548	-0.781456	0.449236	0.148273	271	-0.201304	-1.04037	0.207407	0.0882353
24R5	R	F	24	24-1	117	255	775	5		-1.97011	1.39498	0.104524	234	-1.96252	-1.45441	0.173333	0.0357143
24R6	R	F	24	24-1	188	326	810	5	21.3404	-0.51226	0.176005	0.101351	139	0.193933	-0.919381	0.202703	0
29C1	C	F	29	29-1	97	204	815	3	18.0843	-1.20817	0.683671	0.146642	256	-0.565072	-1.39461	0.257576	0.0322581
29C2	C	M	29	29-1	70	177	788	5		-1.20596	0.0317913	0.178874	302	-0.733789	-1.3161	0.335526	0.02
29C3	C	M	29	29-1	97	204	746	15	1.27969	-1.58961	1.90813	0.106923	217	-1.22178	-1.38656	0.152542	0.0606061
29C5	C	F	29	29-1	69	176	847	3	22.9631	0.11643	-1.23386	0.160193	228	0.0438607	-0.114449	0.310078	0.010101
29R1	R	M	29	29-1	69	176	1024	8	1.45692	-0.577838	-1.26571	0.167308	322	-0.735532	-0.340257	0.241758	0.0928571
29R3	R	F	29	29-1	178	284	690	8	19.7779	-0.682407	-0.679319	0.156535	246	-1.07266	-0.268287	0.169014	0.144231
29R4	R	M	29	29-1	98	205	893	13		-0.0103297	0.0648102	0.257211	276	0.634967	-0.698608	0.413793	0.1
29R5	R	M	29	29-1	178	284	903	5	1.47735	-1.25461	-0.125274	0.139638	269	-2.42087	-0.287961	0.134831	0.142857
29R6	R	F	29	29-1	70	177	836	10	20.6504	-0.709723	-0.651021	0.1775	260	-0.948596	-0.342664	0.273292	0.0808081
31C1	C	F	31	31-1	138	277	737	5	21.6	0.891809	0.0112314	0.33909	160	-0.316109	1.79789	0.40367	0.27451
31C2	C	F	31	31-1	187	335	719	8	18.0594	1.3208	1.28143	0.341549	86	1.8808	0.676785	0.466667	0.183099
31C3	C	F	31	31-1	187	326	970	5	20.3483	-0.0490821	-0.448382	0.224777	168	-0.121261	0.0574617	0.261364	0.1875
31C4	C	M	31	31-1	87	197	934	5	1.27801	1.46162	-0.462645	0.741693	112	1.38924	1.12506	0.818182	0.658228
31C5	C	F	31	31-1	87	197	740	5		-0.467035	-1.11467	0.302442	267	-0.43384	-0.435042	0.431655	0.171875
31R2	R	F	31	31-1	87	197	813	10	18.6322	-0.0532628	-0.307706	0.246246	211	-0.412735	0.223195	0.27027	0.22
31R3	R	M	31	31-1	137	276	692	5		-0.777171	0.111778	0.203942	264	-0.86703	-0.664981	0.231884	0.174603
31R4	R	M	31	31-1	138	277	768	3	1.51799	-1.31186	0.79972	0.134548	234	-0.960552	-1.22767	0.225166	0.0361446
31R5	R	M	31	31-1	87	197	848	2	1.30839	-1.33182	0.101533	0.24028	239	-1.31815	-1.01433	0.348485	0.130841
31R6	R	M	31	31-1	187	326	742	8	1.50944	-0.314856	-0.56836	0.230769	195	-0.0841453	-0.511156	0.384615	0.0769231
45C1	C	M	45	45-1	213	371	713	8		-1.12015	0.932454	0.171554	312	-0.831136	-1.21906	0.268571	0.0729927
45C2	C	M	45	45-1	156	314	685	10	1.19493	0.579144	-0.550913	0.40026	177	0.65912	0.359767	0.480519	0.32
45C3	C	F	45	45-1	89	247	787	8	21.3792	-0.185353	0.221538	0.202484	197	0.613201	-0.941331	0.347826	0.0571429
45C4	C	M	45	45-1	89	247	754	8	1.30273	-0.0441434	-0.920932	0.297436	278	0.0820458	-0.539565	0.458333	0.134328
45C5	C	F	45	45-1	154	312	878	5	21.0284	2.12112	2.50992	0.145747	137	1.40073	2.8334	0.216495	0.075
45R1	R	F	45	45-1	156	314	652	10	21.8786	-0.619824	0.859929	0.135275	194	0.338623	-1.14768	0.203883	0.0659341
45R2	R	M	45	45-1	89	247	958	2	1.23605	-1.61594	0.800032	0.0924144	306	-1.27116	-1.31372	0.139037	0.0504202
45R3	R	F	45	45-1	89	247	851	10	22.7944	2.73199	3.33427	0.225	42	2.00345	3.50222	0.2	0.25
45R4	R	M	45	45-1	154	312	750	8	1.52192	-0.59529	1.21587	0.226883	260	0.612656	-1.4544	0.4	0.0466667
45R6	R	F	45	45-2	157	380	750	5	19.2505	0.496654	-0.125817	0.236667	176	0.704541	0.151523	0.373333	0.0990099
53C3	C	F	53	53-1	132	240	930	5		-1.223	1.54025	0.125562	209	-1.4842	-0.76112	0.15	0.101124
53C4	C	F	53	53-1	132	240	962	10	22.0187	-0.419047	0.153994	0.254085	158	0.0251193	-0.694816	0.405797	0.11236
53C5	C	F	53	53-1	149	284	722	8	20.5488	-1.34205	1.37014	0.0769188	203	-1.63568	-0.779141	0.138686	0.0151515
53R1	R	M	53	53-1	134	242	798	5	1.24903	-1.29462	-0.032009	0.092187	294	-1.79899	-0.675332	0.123457	0.0606061
53R2	R	M	53	53-1	149	284	864	8	1.62539	-1.38183	0.921106	0.110092	200	-0.892823	-1.46052	0.220183	0
53R3	R	F	53	53-1	134	242	903	8	22.4421	2.1497	1.42449	0.483077	102	1.42081	2.59429	0.62	0.346154
53R4	R	F	53	53-1	149	284	1002	10	20.1743	1.97668	2.17374	0.0519481	81	2.44359	1.4274	0	0.102564
56C1	C	F	56	56-1	99	212	735	10	21.4749	-0.683178	0.0213425	0.124571	212	-0.373797	-0.814442	0.238938	0.010101
56C2	C	M	56	56-1	134	276	759	3	1.23916	-1.09404	1.0363	0.129032	215	-0.261835	-1.61889	0.258065	0
56C3	C	F	56	56-1	170	312	783	5		0.432611	-0.0457332	0.152637	126	0.640505	-0.00103309	0.275862	0.0294118
56C4	C	M	56	56-1	99	212	947	8		-0.119173	0.0857653	0.208632	293	0.324691	-0.671884	0.280702	0.134078
56C5	C	F	56	56-1	134	276	790	8	19.6813	0.888565	-0.000662986	0.363603	133	1.08412	0.164675	0.5625	0.164706
56R1	R	M	56	56-1	99	212	872	10	1.19361	-1.72395	1.26508	0.0843109	226	-1.49146	-1.50079	0.135338	0.0322581
56R2	R	F	56	56-1	99	212	699	8	18.6271	-0.544216	0.827096	0.233446	192	0.0903062	-0.721041	0.292135	0.174757
56R3	R	M	56	56-1	172	314	750	8	1.44339	-0.986121	1.45626	0.169177	243	-0.202532	-1.22922	0.293578	0.0447761
56R4	R	M	56	56-1	172	314	863	3	1.457	-1.74532	0.899976	0.125	252	-1.62364	-1.44191	0.25	0
56R5	R	F	56	56-1	134	276	650	5	16.7329	-0.0888858	0.651986	0.143987	175	0.447098	-0.673524	0.247423	0.0384615
56R6	R	F	56	56-1	172	314	719	8	17.0735	1.22086	1.37256	0.318966	80	1.6177	0.669721	0.5	0.137931
63C1	C	F	63	63-1	170	276	833	5	17.9521	-0.0590208	-1.07891	0.22089	173	-0.530653	0.266378	0.247525	0.194444
63C2	C	F	63	63-1	171	277	840	10	19.3485	1.70801	2.31266	0.0871212	77	1.03459	2.15739	0.0606061	0.113636
63C3	C	M	63	63-1	72	179	880	15	1.20919	-0.80717	0.359674	0.22491	287	-0.351563	-0.915694	0.312925	0.135714
63C4	C	F	63	63-1	72	179	727	8		-1.1763	-0.295954	0.182611	259	-1.45641	-0.782942	0.236486	0.126126
63C5	C	F	63	63-1	116	221	805	8	23.1753	-1.69035	0.569762	0.0983392	249	-2.4245	-0.796068	0.0902778	0.104762
63C6	C	M	63	63-1	115	220	803	5		-1.40685	0.918085	0.0923967	271	-1.41937	-1.01133	0.15894	0.025
63R1	R	F	63	63-1	116	221	874	15	19.8609	-0.181321	-0.332925	0.225649	250	-0.0274809	-0.223154	0.276596	0.174312
63R2	R	F	63	63-1	72	179	767	20		-0.266026	-0.588782	0.222507	211	-0.198244	-0.233018	0.273585	0.171429
63R3	R	M	63	63-1	115	220	672	5	1.40694	-0.184429	1.66592	0.170272	196	1.15577	-0.866618	0.242718	0.0967742
63R4	R	M	63	63-1	72	179	806	5	1.36334	-1.28324	0.713788	0.163362	236	-0.739364	-1.37661	0.275	0.0517241
63R5	R	M	63	63-1	116	221	842	3	1.25721	-0.695088	-0.777052	0.222549	305	-0.537166	-0.617569	0.309942	0.134328
63R6	R	M	63	63-1	171	277	810	10	1.46731	-0.165779	-1.04377	0.129558	217	-0.189974	-0.212636	0.226891	0.0306122

## Sheet: G2 behaviour
ID	Treatment	G1 female Treatment	G1 male Treatment	Sex	G1 female line	G1 male line	Brood identifier	Age when tested (days)	Julian date tested	Time of day tested (minutes from 12am)	Days until isolated from siblings (Julian)	Brood size category	Handling time (s)	Standard length (body length)	CA1 score (full trial)	CA2 score (full trial)	Inner/total squares (full trial)	Activity (Inner + Outer squares)	CA1 score (First half of trial: 0-3.5min)	CA2 score (First half of trial: 0-3.5min)	CA1 score (Second half of trial: 3.5-7min)	CA2 score (Second half of trial: 3.5-7min)	Inner/total squares (First half: 0-3.5min)	Inner/total squares (Second half of trial: 3.5-7min)	ELISA run	Dopamine (ng/mL; sqrt)	Brain weight
0209RR1	RR	R	R	F	2	9	0209-1	156	125	672	57	7+	3	2.112	-0.997797	-0.111782	0.113	239	-1.4546	-0.460743	-0.452443	0.119412	0.118056	0.105263
0209RR11	RR	R	R	F	2	9	0209-1	320	288	675		7+	2	2.12	-1.03109	-0.00383638	0.0591	237	-0.816439	0.304835	-0.853786	-0.22653	0.0846154	0.0280374
0209RR3	RR	R	R	M	2	9	0209-1	177	146	751	90	7+	5	1.29859	0.301566	-1.29988	0.2705	207	0.215258	1.05915	-0.0168814	1.09422	0.527027	0.12782
0209RR4	RR	R	R	F	2	9	0209-1	221	189	614	105	7+	8	1.769	0.577972	-0.934024	0.2358	106	0.227734	0.338716	0.624905	1.10841	0.363636	0.178082
0209RR5	RR	R	R	M	2	9	0209-1	301	269	621	69	7+	3	1.23338	-0.464766	-1.09591	0.1261	230	-0.830178	0.59828	-0.165299	0.878184	0.17094	0.079646
0209RR6	RR	R	R	M	2	9	0209-1	230	199	615	189	7+	2	1.22386	-2.01452	0.955788	0.0827	266	-1.9784	-0.881879	-1.36421	-1.04368	0.131579	0.0175439
0209RR7	RR	R	R	F	2	9	0209-1	253	222	782	206	7+	5		0.927842	-0.930833	0.1855	124	0.895766	0.407485	0.266423	1.48021	0.62963	0.0618557
0209RR9	RR	R	R	F	2	9	0209-1	385	353	655	266	7+	8	1.823	-0.0891119	-0.388997	0.0872	195	0.233037	0.46656	-0.502445	0.360675	0.172043	0.00980392	1	4.1188	0.0041
0218RR1	RR	R	R	M	2	18	0218-1	232	105	709	155	3 to 6	3	1.35729	0.985632	-0.641691	0.3613	119	0.686744	0.333255	0.976975	0.868615	0.5	0.26087
0218RR2	RR	R	R	M	2	18	0218-1	238	111	614	155	3 to 6	5	1.32809	0.966129	-0.560548	0.3556	90	0.917376	0.00880633	0.489822	1.18699	0.636364	0.192982
0220CC1	CC	C	C	F	2	20	0220-1	274	111	772	85	3 to 6	8		0.499504	-0.64961	0.2098	143	0.242632	0.733732	0.559701	0.158952	0.318841	0.108108
0220CC2	CC	C	C	F	2	20	0220-1	294	131	711	85	3 to 6	3		-0.385897	-0.994175	0.1225	204	-0.695252	0.557693	-0.194465	0.778704	0.203704	0.03125
0220CC3	CC	C	C	F	2	20	0220-1	240	77	780	85	3 to 6	8		1.11822	0.733147	0.2105	133	1.87264	-0.992549	0.0100874	0.644022	0.517241	0.125
0223CR1	CR	C	R	M	2	23	0223-1	194	77	805	62	3 to 6	8	1.27315	0.144392	-1.68484	0.1741	247	-0.122914	1.28158	0.0754439	1.38782	0.319328	0.0390625
0223CR2	CR	C	R	F	2	23	0223-1	279	162	624	83	3 to 6	5		-0.42432	0.00428202	0.1472	197	-0.270986	-0.0587558	-0.510966	-0.000506689	0.231481	0.0449438	1	0.4958
0223CR3	CR	C	R	M	2	23	0223-1	283	166	640	169	3 to 6	8	1.29853	-0.886245	-0.0160302	0.1256	199	-0.392805	0.772939	-1.11959	-0.65293	0.252874	0.0267857
0223CR4	CR	C	R	M	2	23	0223-1	235	118	632	181	3 to 6	8	1.36167	-2.08068	1.62518	0.0948	211	-2.26162	-2.3701	-1.42373	-1.13489	0.149254	0
0223CR5	CR	C	R	F	2	23	0223-2	299	304	570	52	3 to 6	8	2.143	-1.67002	1.09338	0.0252	119	-2.10148	-1.71582	-0.861069	-0.87069	0.0394737	0	1	3.1366	0.00392
0223CR7	CR	C	R	F	2	23	0223-3	430	443	657	335	3 to 6	8	2.534	0.191092	-1.31193	0.2065	156	-0.391141	1.02762	0.581947	1.06403	0.202128	0.209677
0223CR9	CR	C	R	F	2	23	0223-3	373	378	615	313	3 to 6	8	2.214	0.563788	-0.0577139	0.1716	134	0.439957	0.107609	0.660793	0.196396	0.181818	0.161765	1	6.0168	0.00617
0263RR1	RR	R	R	F	2	63	0263-1	152	139	820	73	1 to 2	8		0.148415	-1.23834	0.2647	238	-0.154949	0.655046	0.157355	1.23921	0.325926	0.184466
0263RR2	RR	R	R	M	2	63	0263-2	139	146	643	53	1 to 2	3	1.45604	-0.559772	0.474857	0.1826	230	-0.320991	-0.656261	-0.620196	-0.179175	0.311927	0.0661157
0302CC2	CC	C	C	M	3	2	0302-1	231	105	773	154	7+	3	1.38692	0.919522	-1.01871	0.5221	113	0.513159	0.645171	0.95293	1.11524	0.613636	0.463768
0302CC3	CC	C	C	M	3	2	0302-1	353	227	597	253	7+	5	1.33088	-0.521393	-0.28773	0.0786	229	-0.44066	0.388706	-0.504315	-0.0368731	0.121212	0.0206186
0302CC5	CC	C	C	F	3	2	0302-1	205	444	792	71	7+	3	2.053	2.65406	2.39829	0.6522	23	1.85896	-1.32744	3.34936	-2.91017	0.4	0.722222
0302CC6	CC	C	C	M	3	2	0302-1	265	79	674	253	7+	8	1.37685	0.444167	-1.00937	0.2623	183	0.379643	0.396904	0.19713	1.33534	0.478261	0.131579
0309CR1	CR	C	R	F	3	9	0309-1	216	105	657	149	7+	8		1.51248	0.832387	0.1567	134	1.19487	-0.635907	1.58439	-0.504935	0.236364	0.101266
0309CR3	CR	C	R	M	3	9	0309-1	216	105	683	139	7+	3	1.26019	0.17007	-0.841702	0.2233	215	0.245642	0.624053	-0.123601	0.882635	0.434211	0.107914
0309CR6	CR	C	R	M	3	9	0309-1	402	290	567	350	7+	8	1.28953	-0.64515	-0.820332	0.1071	196	-0.433106	1.39493	-0.711089	0.00833243	0.212766	0.00980392
0309CR7	CR	C	R	M	3	9	0309-1	229	125	647	225	7+	10	1.34106	-1.19601	0.74957	0.037	135	-0.519419	-0.0772546	-1.23559	-0.803433	0.102041	0
0309CR9	CR	C	R	F	3	9	0309-2	248	160	647	323	1 to 2	5	2.082	-1.0129	-0.49225	0.0787	216	-1.51289	-0.0910964	-0.452506	0.312347	0.075	0.0833333	1	4.7321
0329RR1	RR	R	R	M	3	29	0329-1	175	173	585	40	7+	3		-0.961133	-0.0616533	0.1341	261	-0.796097	0.338088	-0.947568	-0.40721	0.223776	0.0254237
0329RR10	RR	R	R	F	3	29	0329-1	417	414	573	238	7+	5		-0.211074	-0.0832411	0.1304	253	0.0779494	0.198207	-0.483247	0.0819905	0.215517	0.0583942	2	2.3826	0.00557
0329RR11	RR	R	R	F	3	29	0329-1	307	304	663	238	7+		2.109											1	5.9294	0.00566
0329RR2	RR	R	R	M	3	29	0329-1	141	139	761		7+	3	1.08645	-0.586765	-0.0403727	0.1138	290	-0.516411	-0.353565	-0.543233	0.297905	0.160839	0.0680272
0329RR3	RR	R	R	F	3	29	0329-1	148	146	617	108	7+	3		-0.710769	1.60302	0.1045	201	-0.189375	-1.7349	-0.80314	-0.905897	0.192661	0
0329RR4	RR	R	R	M	3	29	0329-1	207	205	623	177	7+	5	1.28612	-0.976801	0.794258	0.1211	289	-0.697934	-1.01018	-0.996498	-0.474725	0.168919	0.070922
0329RR7	RR	R	R	F	3	29	0329-1	180	178	636	108	7+	3		-0.208867	-0.574831	0.126	246	-0.43741	-0.0826186	-0.125447	0.734225	0.152318	0.0842105
0329RR8	RR	R	R	F	3	29	0329-1	269	266	646	177	7+	2	2.114	0.218915	1.60941	0.1243	185	1.24248	-1.70254	-0.829381	-0.322724	0.217949	0.0560748
0329RR9	RR	R	R	F	3	29	0329-1	367	364	605		7+	8		0.276088	0.625074	0.1914	162	0.569333	-0.458007	-0.114336	-0.409283	0.267327	0.0655738	1	5.3195	0.00472
0363CR1	CR	C	R	F	3	63	0363-1	375	406	681	74	1 to 2	5	2.071	-0.362174	-0.336602	0.2174	184	-0.768912	0.238937	0.0605635	0.0649651	0.220183	0.213333	1	3.1889	0.00553
0703CR1	CR	C	R	M	7	3	0703-1	158	111	886	57	1 to 2	8	1.55059	1.00739	0.309688	0.2159	88	1.17464	-0.816518	0.668261	0.499002	0.304348	0.184615
0716RC11	RC	R	C	F	7	16	0716-1	327	288	582	213	7+	10	1.825	-0.0389559	-0.498264	0.1699	206	0.269166	0.56	-0.300993	0.60409	0.25641	0.125
0716RC12	RC	R	C	F	7	16	0716-2	452	440	647	242	7+	10	1.896	0.919155	-0.293865	0.186	173	1.10436	-0.785986	0.547463	1.31417	0.195652	0.181102	2	2.8197	0.00567
0716RC13	RC	R	C	F	7	16	0716-2	331	319	657	247	7+	5	1.792	-0.948054	0.571773	0.0479	188	-0.510887	-0.148604	-1.17367	-0.779684	0.0681818	0
0716RC19	RC	R	C	M	7	16	0716-2	319	307	610		7+	3		-2.06595	0.918944	0.0982	275	-2.35106	-1.20367	-1.27523	-0.966192	0.140351	0.0288462	1	3.3628	0.00467
0716RC2	RC	R	C	M	7	16	0716-1	250	212	578	226	7+	8	1.10393	-0.959013	-0.607228	0.1082	268	-1.16585	0.595827	-0.544322	0.0943329	0.1375	0.0648148
0716RC3	RC	R	C	F	7	16	0716-1	169	131	657	100	7+	3		1.00986	1.53573	0.1318	129	1.0855	-1.14172	0.848883	-1.30365	0.297297	0.0652174
0716RC4	RC	R	C	F	7	16	0716-1	212	174	655	43	7+	3		-1.4925	0.962556	0.0891	247	-1.42879	-1.10977	-1.03397	-0.73444	0.113924	0.0449438
0716RC5	RC	R	C	M	7	16	0716-1	243	205	578	87	7+	10	1.37342	1.31298	0.842464	0.1346	156	1.61914	-0.964258	0.435575	0.123475	0.333333	0.111111
0716RC9	RC	R	C	F	7	16	0716-1	209	171	635		7+	10		-0.665186	-0.085364	0.194	201	-0.178233	0.872614	-1.04969	-0.680378	0.343434	0.0490196
0729RC1	RC	R	C	M	7	29	0729-1	168	118	850	43	3 to 6	8	1.35299	-0.42336	-1.08991	0.2374	219	-0.368877	1.5554	-0.45739	0.103904	0.472527	0.0703125
0729RC11	RC	R	C	F	7	29	0729-3	213	222	577	159	3 to 6	10		0.457542	0.806017	0.1497	167	0.754799	-0.800595	0.14259	-0.356022	0.304878	0
0729RC13	RC	R	C	F	7	29	0729-3	213	222	815		3 to 6	5		-1.25635	1.41204	0.1825	137	-0.562645	-0.64053	-0.794328	-1.25251	0.210084	0
0729RC2	RC	R	C	F	7	29	0729-1	161	111	663	77	3 to 6	5	2.159	-0.535809	0.118457	0.1882	170	0.123252	0.568628	-1.05245	-0.480813	0.470588	0
0729RC4	RC	R	C	M	7	29	0729-2	259	237	633		3 to 6	5	1.2324	-0.364895	-0.990728	0.1848	184	-0.274312	1.34879	-0.398899	0.388643	0.270588	0.111111
0729RC5	RC	R	C	M	7	29	0729-2	358	335	683	205	3 to 6	5	1.38674	-1.03908	0.467779	0.1402	214	-0.423325	0.307446	-1.35301	-1.0103	0.243697	0.0105263
0729RC6	RC	R	C	M	7	29	0729-2	214	192	682	65	3 to 6	5	1.24098	-0.959258	0.388902	0.0718	195	-1.17161	-0.359604	-0.511613	-0.710207	0.106061	0
0729RC9	RC	R	C	F	7	29	0729-3	169	178	675	96	3 to 6	5		0.432168	1.478	0.1892	148	1.25003	-0.750186	-0.230774	-1.1701	0.364865	0.0135135
0756RR1	RR	R	R	M	7	56	0756-1	330	298	689	45	3 to 6	5	1.30374	-0.337818	0.186019	0.2638	163	0.234414	0.157278	-0.695045	-0.101581	0.478261	0.106383
0756RR2	RR	R	R	M	7	56	0756-1	162	131	850	64	3 to 6	5	1.22752	-0.246253	-0.812068	0.2977	299	-0.140452	0.981239	-0.359642	0.413059	0.394737	0.197279
0756RR3	RR	R	R	F	7	56	0756-1	156	125	863	65	3 to 6	3		-1.16726	0.3733	0.1206	282	-0.440578	0.653033	-1.25817	-0.843224	0.19883	0
0756RR4	RR	R	R	M	7	56	0756-1	196	165	593		3 to 6	3		-0.103466	-1.81201	0.2214	262	-0.500196	1.55146	0.115599	1.23675	0.27451	0.146789
0756RR5	RR	R	R	F	7	56	0756-1	268	237	759	93	3 to 6	15		-2.02827	1.6022	0.0619	194	-1.87969	-1.69836	-1.55633	-1.36849	0.108108	0
0756RR6	RR	R	R	F	7	56	0756-2	179	171	586		3 to 6	8		-0.596708	0.433759	0.1517	178	0.0399769	0.224681	-0.935024	-0.571895	0.269663	0.0337079
0756RR7	RR	R	R	F	7	56	0756-2	328	319	614	244	3 to 6	5	2.151	0.279255	0.213485	0.1773	141	0.784527	-0.41114	-0.345691	0.417563	0.368421	0.106796	1	5.0247	0.00489
0756RR9	RR	R	R	F	7	56	0756-2	387	378	656	244	3 to 6	5	2.062	0.120101	-0.118612	0.1534	163	0.299027	0.488585	-0.15607	-0.303645	0.273973	0.0555556	1	6.1058	0.00619
0920RC1	RC	R	C	F	9	20	0920-1	152	146	694	44	1 to 2	5		-0.191426	-0.0690605	0.2235	170	0.216576	0.308358	-0.605895	-0.00707649	0.326087	0.102564
0920RC2	RC	R	C	M	9	20	0920-1	167	161	623	44	1 to 2	5	1.41753	0.647317	-0.828802	0.2394	142	0.625319	0.634994	0.189079	0.909003	0.403509	0.129412
0922RC1	RC	R	C	M	9	22	0922-2	204	165	643		7+	5	1.13333	0.48297	-0.969169	0.2308	156	0.181898	0.860317	0.562417	0.699812	0.238095	0.225806
0922RC11	RC	R	C	F	9	22	0922-3	319	304	617	189	3 to 6	8	1.983	0.0999899	1.43108	0.0636	110	0.784191	-1.55323	-0.219673	-0.38821	0.208333	0.0232558	1	4.4438	0.00513
0922RC12	RC	R	C	F	9	22	0922-3	382	367	560	250	7+	5	2.121	-0.912458	0.774957	0.1317	167	-0.0644554	-0.0393424	-1.15383	-0.699794	0.25641	0.0224719	1	4.8672	0.00521
0922RC14	RC	R	C	F	9	22	0922-3	433	418	617	326	7+	8	1.913	-1.21894	0.645932	0.1604	212	-1.53247	-1.05883	-0.674517	-0.638019	0.19708	0.0933333
0922RC16	RC	R	C	F	9	22	0922-3	458	443	570	73	7+	8	2.046	0.18334	0.260355	0.101	100	-1.08449	0.153344	1.38908	-1.36359	0.104478	0.121212	2	2.4288	0.00621
0922RC3	RC	R	C	F	9	22	0922-1	173	111	637	89	1 to 2	5		-0.745248	-0.10947	0.2184	174	-0.366348	0.577558	-0.911166	-0.316237	0.347826	0.0731707
0922RC8	RC	R	C	F	9	22	0922-3	315	300	629		3 to 6	5	2.069	1.24794	0.939663	0.1154	130	1.63687	-1.84062	0.802617	0.42914	0.111111	0.116505	1	3.4307	0.00445
0945CC10	CC	C	C	F	9	45	0945-1	209	174	579	94	7+	5		0.968776	0.27357	0.2448	143	1.37705	-0.634436	-0.19856	0.844279	0.583333	0.130841
0945CC11	CC	C	C	F	9	45	0945-1	327	291	616	111	7+	5	1.976	-0.966428	-0.482884	0.0769	247	-1.17316	0.60889	-0.525207	-0.043457	0.0965517	0.0392157	1	3.2963	0.00522
0945CC12	CC	C	C	M	9	45	0945-2	154	146	827	31	7+	5	1.19235	1.13279	0.440704	0.226	146	1.14243	-1.16923	0.780407	0.497684	0.385965	0.123596
0945CC13	CC	C	C	M	9	45	0945-2	316	307	664		7+	2	1.34021	-2.09371	1.66965	0.0536	261	-2.37133	-2.46336	-1.37195	-1.1263	0.0820896	0.023622
0945CC15	CC	C	C	F	9	45	0945-1	266	231	635	206	7+	8	2.003	0.0487648	-0.18341	0.1355	155	-0.161617	0.335232	0.303622	-0.280923	0.225	0.04
0945CC16	CC	C	C	F	9	45	0945-1	328	319	567	263	7+	3	2.22	0.171162	-0.132763	0.1285	179	0.561614	0.227177	-0.434912	0.223608	0.186047	0.0752688	1	2.797	0.00568
0945CC17	CC	C	C	F	9	45	0945-2	387	378	571	239	7+	5	2.122	0.195936	-1.09277	0.2412	170	-0.182742	1.13546	0.427287	0.501046	0.340426	0.118421
0945CC18	CC	C	C	F	9	45	0945-2	415	406	594	329	7+	10	2.076	1.17056	0.569656	0.3696	92	1.3811	-1.04829	0.786053	0.42323	0.6	0.283582	1	4.3074	0.00664
0945CC19	CC	C	C	F	9	45	0945-2	408	399	654	9	7+	10	2.089	-1.27536	0.439632	0.0929	183	-1.87414	-1.65443	-0.606297	0.0547632	0.0729167	0.114943	1	5.3005	0.00652
0945CC20	CC	C	C	F	9	45	0945-2	426	417	629	44	7+	8		0.0041476	0.909053	0.1615	161	0.665763	-0.579209	-0.399883	-0.496217	0.282051	0.0481928	2	2.553	0.00508
0945CC21	CC	C	C	F	9	45	0945-1	427	418	661	84	7+	2	1.863	0.171735	-0.3941	0.133	218	0.317328	0.424799	0.0192557	0.341953	0.221239	0.0380952	2	2.3791	0.00481
0945CC22	CC	C	C	F	9	45	0945-1	430	421	556	85	7+	5	1.791	-1.42197	0.785551	0.0766	223	-1.78438	-1.02344	-0.692428	-0.830361	0.0820896	0.0674157	2	3.1345	0.00525
0945CC23	CC	C	C	F	9	45	0945-1	457	448	658	94	7+	5	2.08	1.55865	1.14135	0.3163	99	2.53673	-3.51483	0.658851	1.33656	0.75	0.305263	2	2.292	0.00591
0945CC4f	CC	C	C	F	9	45	0945-1	174	139	570	64	7+	10		-0.751969	0.21617	0.1088	147	-0.208197	0.95585	-0.804264	-0.80792	0.161616	0
0945CC4m	CC	C	C	M	9	45	0945-1	239	204	568	202	7+	8	1.22591	-1.55002	1.17677	0.0727	289	-1.2086	-0.838354	-1.39568	-1.33804	0.104651	0.025641
0945CC6	CC	C	C	M	9	45	0945-2	223	215	672	199	7+	15	1.24023	3.10288	3.86599	0.2	5	2.17318	-1.7212	3.90708	-4.53031	0.333333	0
0945CC8	CC	C	C	M	9	45	0945-1	139	131	754	47	7+	5		-1.55476	0.957765	0.0845	367	-1.42288	-1.02328	-1.23202	-0.876788	0.105556	0.0641711
0945CC9	CC	C	C	F	9	45	0945-1	187	152	613	94	7+	3		1.08001	0.114043	0.3087	149	1.47036	-0.769069	0.267687	1.08082	0.590909	0.190476
1302CC1	CC	C	C	M	13	2	1302-1	232	111	838		1 to 2	5	1.49823	-0.849969	-0.223267	0.144	243	-1.35122	-0.0700245	-0.23485	-0.0191362	0.181159	0.0952381
1309CC1	CC	C	C	F	13	9	1309-1	160	125	840	69	1 to 2	13		-0.520866	-0.53138	0.199	191	-0.205046	1.17865	-0.681915	-0.145186	0.27619	0.104651
1309CC2	CC	C	C	F	13	9	1309-1	181	146	777	69	1 to 2	8		-1.39012	0.237102	0.0435	161	-1.05375	0.709867	-1.08332	-0.833854	0.0744681	0
1322CR1	CR	C	R	M	13	22	1322-1	148	118	744		7+	5	1.46484	0.358173	-0.991514	0.3369	187	0.360468	0.999225	0.0369002	0.72275	0.608108	0.168142
1322CR10	CR	C	R	F	13	22	1322-1	382	417	586		7+	8		1.17786	0.373257	0.2095	105	1.46976	-0.841785	0.210862	0.815569	0.625	0.134831	2	1.9078	0.00457
1322CR13	CR	C	R	F	13	22	1322-1	433	468	615		7+		2.303	0.711804	-0.956313	0.2821	118	0.931506	0.10107	0.471297	1.397	0.294118	0.268657	2	2.9549
1322CR2	CR	C	R	F	13	22	1322-1	228	198	625	56	7+	3	2.225	0.637422	-1.20033	0.2557	176	0.160424	0.801718	0.369318	1.30326	0.448718	0.102041
1322CR3	CR	C	R	M	13	22	1322-1	257	227	677	225	7+	2	1.33309	-0.629441	-0.8685	0.2297	209	-0.435515	1.21835	-0.692954	-0.0748423	0.28972	0.166667
1322CR4	CR	C	R	F	13	22	1322-1	208	178	593	69	7+	5		-0.472672	-0.480293	0.0769	195	-0.414946	0.88375	-0.361479	0.0453726	0.121739	0.0125
1322CR5	CR	C	R	M	13	22	1322-2	199	199	573	194	3 to 6	8	1.43267	0.261329	-1.46046	0.1811	265	-0.0914043	1.16438	0.15357	1.31831	0.24	0.128571
1322CR6	CR	C	R	M	13	22	1322-2	237	237	560		3 to 6	5	1.34624	-1.61922	-0.057255	0.0628	239	-2.51293	-1.28087	-1.2666	-0.898445	0.0647059	0.057971
1322CR7	CR	C	R	F	13	22	1322-1	262	222	672	104	7+	10	2.105	0.724298	-1.38158	0.2587	143	0.0287393	1.16285	0.207619	1.47725	0.529412	0.108696
1329CR1	CR	C	R	M	13	29	1329-1	148	131	777	47	3 to 6	15	1.34255	1.4763	0.671634	0.4074	108	2.50455	-3.19213	0.682161	1.56383	0.25	0.413462
1329CR11	CR	C	R	F	13	29	1329-3	439	448	568	23	3 to 6	3	1.998	0.592979	-0.371827	0.1657	182	0.35255	-0.131005	0.622446	0.631077	0.229167	0.0930233	2	2.0956	0.00681
1329CR4	CR	C	R	F	13	29	1329-1	170	153	676	41	3 to 6	5	2.149	-0.0138991	-0.46825	0.1495	194	-0.56282	0.161879	0.449658	0.233828	0.183333	0.0945946
1329CR5	CR	C	R	M	13	29	1329-2	158	168	573		3 to 6	3		-1.17747	-0.39315	0.1364	242	-0.955866	1.03519	-1.02593	-0.434093	0.222973	0
1329CR9	CR	C	R	F	13	29	1329-2	355	364	649	221	3 to 6	5		-0.50699	-0.441537	0.1522	184	-1.09583	0.348735	0.101665	-0.106923	0.175	0.109375	1	6.0834	0.00434
1331RC1	RC	R	C	M	13	31	1331-1	203	166	584	61	3 to 6	3	1.24947	-0.84143	-0.222546	0.1765	255	-0.553555	0.681481	-0.832235	-0.238871	0.2125	0.115789
1331RC2	RC	R	C	F	13	31	1331-1	162	125	891	74	3 to 6	8		-0.632483	-0.78916	0.1136	317	-0.435733	1.15774	-0.651579	0.21175	0.21519	0.0125786
1331RC3	RC	R	C	F	13	31	1331-2	141	131	827	49	3 to 6	5		0.286537	-0.659366	0.2105	190	0.229519	0.793286	0.180069	0.259141	0.365591	0.0618557
1331RC4	RC	R	C	F	13	31	1331-2	296	285	558	49	3 to 6	5	2.141	-1.34451	0.240999	0.145	200	-1.3321	0.0141065	-0.955416	-0.612188	0.192857	0.0333333	1	4.8501	0.00711
1331RC7	RC	R	C	M	13	31	1331-1	336	298	602	195	3 to 6	3	1.37887	-0.354716	-0.369471	0.1788	179	-0.0114674	0.673532	-0.578938	0.0956673	0.333333	0
1331RC8	RC	R	C	F	13	31	1331-1	250	203	620		3 to 6	5	1.852	0.827953	-0.280752	0.1928	83	-0.221421	0.77274	1.64247	-0.541403	0.133333	0.263158	1	4.1329	0.00461
1603CC1	CC	C	C	F	16	3	1603-1	161	125	723	43	1 to 2	5		0.576726	-0.817337	0.2529	170	0.378834	0.455418	0.508277	0.889103	0.307692	0.206522
1613RC1	RC	R	C	F	16	13	1613-1	155	139	619	50	1 to 2	3	2.257	2.50041	2.12351	0.4286	21	2.35494	-3.00451	2.4517	-0.637826	1	0.4
1613RC10	RC	R	C	F	16	13	1613-3	423	448	611	33	7+	3	1.849	-0.924939	0.80523	0.1329	159	-0.509348	-0.521097	-0.901194	-0.722499	0.195876	0.0322581	2	2.0539	0.00645
1613RC4	RC	R	C	F	16	13	1613-2	232	237	713	148	3 to 6	8		-0.960906	-0.180734	0.1675	203	-1.1867	-0.235976	-0.648198	0.0690835	0.266129	0.0126582
1613RC5	RC	R	C	F	16	13	1613-2	297	301	562		3 to 6	3	1.924	-2.18932	1.21108	0.0725	207	-2.32041	-1.34219	-1.46978	-1.22967	0.114754	0.0117647
1613RC6	RC	R	C	F	16	13	1613-2	297	301	670	231	3 to 6	5	1.922	-0.76281	-0.522877	0.0861	244	-1.73993	-0.491582	0.0564927	0.418326	0.0915033	0.0769231
1613RC8	RC	R	C	F	16	13	1613-3	373	399	569	269	7+	8	1.931	2.76342	3.1641	0.2353	34	1.64315	-0.859582	3.8031	-4.44258	0.263158	0.2	1	3.6443	0.00606
1613RC9	RC	R	C	F	16	13	1613-3	396	421	641	285	7+	8	1.911	-0.70247	-0.686162	0.1459	234	-0.501564	1.20073	-0.713744	-0.0183143	0.239669	0.0442478	2	3.6305	0.00416
1631CR2	CR	C	R	F	16	31	1631-1	193	153	638		3 to 6	5	1.917	-1.23419	0.182806	0.08	175	-2.95525	-2.33954	0.0780711	0.249536	0.0350877	0.163934
1631CR3	CR	C	R	F	16	31	1631-1	319	278	638	103	3 to 6	8	2.056	-0.22198	-0.784849	0.1034	116	-0.687812	0.535484	0.189163	0.414227	0.151515	0.04	1	4.5693	0.00542
1653RR1	RR	R	R	M	16	53	1653-1	165	139	729	141	7+	5	1.37292	-0.0207055	-0.216801	0.1686	172	0.42536	0.444942	-0.66501	0.14815	0.329268	0.0222222
1653RR10	RR	R	R	F	16	53	1653-1	230	231	704	149	7+	3		-1.41251	0.376112	0.088	284	-1.41944	-0.153759	-1.0062	-0.764601	0.12963	0.0327869
1653RR11	RR	R	R	F	16	53	1653-2	301	301	611	213	7+	5	2.015	-0.364696	-1.21417	0.0568	229	-1.21034	-0.226491	0.109816	1.38317	0.103448	0.00884956
1653RR12	RR	R	R	F	16	53	1653-2	294	294	565	295	7+	8	1.882	-0.164478	0.10376	0.1512	172	0.369699	0.14508	-0.770127	-0.0630858	0.247191	0.0481928
1653RR13	RR	R	R	F	16	53	1653-2	422	422	567		7+	8	2.16	0.125371	-0.00410612	0.129	187	0.310983	-0.0114487	-0.223324	0.142061	0.188679	0.0493827	2	2.7051	0.00606
1653RR14	RR	R	R	F	16	53	1653-2	406	406	639	311	7+	10	1.763	0.67852	-0.901475	0.4682	173	0.1208	0.913495	0.997994	0.336272	0.505376	0.4125	1	2.6902	0.00345
1653RR15	RR	R	R	F	16	53	1653-2	367	367	648	339	7+	5	1.915	0.43937	-1.17235	0.3533	184	0.140233	0.685555	0.457769	1.17535	0.431579	0.258427	1	5.0425	0.00345
1653RR16	RR	R	R	F	16	53	1653-2	417	417	673	136	7+	5		0.271881	-0.896999	0.2538	130	0.269706	0.274814	0.0239907	1.2244	0.333333	0.134615	2	2.7168	0.00465
1653RR3	RR	R	R	F	16	53	1653-1	178	152	634	94	7+	5		-0.749314	-1.0027	0.1685	273	-0.799523	1.24737	-0.517808	0.342696	0.22619	0.0761905
1653RR4	RR	R	R	M	16	53	1653-1	320	293	607	191	7+	5	1.41542	-1.04163	0.512622	0.1143	210	-1.37417	-1.73631	-0.695569	0.134255	0.237113	0.00884956
1653RR5	RR	R	R	M	16	53	1653-1	316	289	562		7+	3	1.21421	-0.713708	-1.28019	0.1278	360	-0.769139	1.67648	-0.505551	0.37497	0.184211	0.0647059
1709CR1	CR	C	R	F	17	9	1709-1	288	266	595	55	7+	10	1.943	-0.662222	0.370063	0.0513	195	-0.117373	-0.0741792	-0.986878	-0.365286	0.10101	0
1709CR2	CR	C	R	M	17	9	1709-1	173	152	687	73	7+	5		0.654393	-1.08659	0.4359	156	0.259169	0.551922	0.737251	1.10127	0.573333	0.308642
1709CR3	CR	C	R	M	17	9	1709-1	298	176	634		7+	3	1.23981	0.127725	-1.12737	0.1655	145	-0.00757457	0.907323	0.0259864	0.80935	0.333333	0.0470588
1709CR4	CR	C	R	M	17	9	1709-1	315	293	650		7+	3	1.32919	-1.10619	0.320042	0.1401	207	-1.17801	-0.618715	-0.852935	-0.260245	0.168224	0.11
1709CR5	CR	C	R	F	17	9	1709-1	310	288	629	261	7+	3	1.667	-1.48215	0.500015	0.0404	198	-1.30126	-0.283149	-1.21157	-0.761131	0.0792079	0
1709CR7	CR	C	R	F	17	9	1709-1	403	414	616	333	7+	8		-1.53122	0.890255	0.0863	197	-2.13853	-1.81339	-0.770371	-0.734514	0.13913	0.0121951	2	2.4145	0.00439
1709CR8	CR	C	R	F	17	9	1709-1	411	422	656	333	7+	5	1.748	-0.943234	0.535246	0.0782	244	-0.554795	-0.0578384	-0.99406	-0.859795	0.130435	0.00943396
1713RC10	RC	R	C	F	17	13	1713-2	386	353	613	22	3 to 6	15	2.312	0.311452	-0.0965832	0.1895	153	0.609975	-0.408823	-0.164941	0.771525	0.3375	0.0273973	1	5.3771	0.00549
1713RC12	RC	R	C	F	17	13	1713-2	344	311	622	22	3 to 6	10	1.994	0.0664754	0.0789936	0.1141	149	0.44254	-0.257094	-0.503109	0.375786	0.210526	0.0136986	1	4.4748	0.00496
1713RC13	RC	R	C	F	17	13	1713-2	276	189	660	144	3 to 6	2	2.061	0.779829	0.410767	0.2059	136	1.39607	-0.872704	-0.0846359	0.802872	0.166667	0.22
1713RC14	RC	R	C	M	17	13	1713-3	231	173	623	171	3 to 6	8		-2.20167	1.08861	0.0554	271	-3.06194	-2.4656	-1.09561	-0.649752	0.0763889	0.0314961
1713RC16	RC	R	C	F	17	13	1713-3	259	201	653	230	3 to 6	5	1.725	-1.93312	1.44266	0.0459	218	-2.49269	-2.2384	-0.999707	-1.17262	0.0775862	0.00980392
1713RC2	RC	R	C	M	17	13	1713-1	187	77	758	191	7+	5	1.52516	0.114408	-0.565338	0.1713	251	0.494263	0.734325	-0.40537	0.541316	0.278261	0.0808824
1713RC5	RC	R	C	M	17	13	1713-1	309	199	654		7+	8		-0.630746	0.346793	0.1133	203	-0.348275	-0.421384	-0.872769	-0.243909	0.165138	0.0531915
1713RC6	RC	R	C	M	17	13	1713-1	325	215	589	303	7+	5	1.54391	-2.60731	1.68598	0.041	244	-3.75477	-3.6739	-1.27074	-0.937041	0.0699301	0
1713RC7	RC	R	C	F	17	13	1713-1	189	79	740	136	7+	5	2.12	0.0931911	-0.829378	0.2131	244	0.0454321	0.891273	0.0204002	0.547695	0.33945	0.103704
1713RC8	RC	R	C	F	17	13	1713-1	228	118	771	162	7+	10		1.36464	-0.672624	0.5915	71	1.10052	0.399278	1.16678	1.03145	0.857143	0.418605
1713RC9	RC	R	C	F	17	13	1713-2	252	167	573	169	3 to 6	8		0.284039	-1.58993	0.2595	185	-0.206283	1.18022	0.482693	1.23665	0.342593	0.142857	1	3.632	0.00646
1763CC1	CC	C	C	M	17	63	1763-1	157	125	815	92	3 to 6	8	1.37566	0.901577	-0.0279064	0.2314	121	1.1164	-0.03121	0.246601	0.517006	0.666667	0.15534
1763CC10	CC	C	C	F	17	63	1763-2	307	300	580	91	3 to 6	15	2.33	-0.498877	-0.844795	0.2322	211	-0.950637	0.682521	-0.0744443	0.267588	0.30303	0.113924
1763CC11	CC	C	C	F	17	63	1763-2	273	266	685	159	3 to 6	10	2.281	-1.26606	0.511685	0.1598	194	-0.937839	-0.173768	-1.18532	-0.770728	0.272727	0.0119048
1763CC12	CC	C	C	F	17	63	1763-3	318	311	574	145	3 to 6	5	2.253	-0.515165	-0.500961	0.1733	225	-0.917042	0.19439	-0.0573398	0.352138	0.179104	0.164835	1	3.2421	0.00488
1763CC13	CC	C	C	F	17	63	1763-3	267	286	704	156	3 to 6	8	1.81	-0.265935	0.347378	0.1149	174	-1.47237	-1.29233	0.663324	-0.135056	0.0707965	0.196721
1763CC14	CC	C	C	F	17	63	1763-3	345	364	559	211	3 to 6	8		0.381016	1.49445	0.2212	113	1.37167	-1.78258	-0.350536	-0.131575	0.358974	0.148649	1	5.7174	0.00553
1763CC15	CC	C	C	F	17	63	1763-2	379	398	628		3 to 6	8	2.315	-0.988519	0.739057	0.1243	177	-1.57264	-1.24384	-0.28638	-0.829488	0.2	0.0138889	1	5.6351	0.00583
1763CC3	CC	C	C	M	17	63	1763-1	323	290	613	194	3 to 6	5	1.36187	-0.639523	0.26533	0.1048	210	-0.153956	0.127453	-0.842663	-0.396582	0.231579	0
1763CC4	CC	C	C	M	17	63	1763-1	302	269	712	204	3 to 6	8	1.23501	-1.43757	0.655779	0.0711	225	-0.884965	0.184187	-1.39014	-1.07571	0.135593	0
1763CC6	CC	C	C	F	17	63	1763-1	163	131	604	71	3 to 6	8		0.813776	-1.06833	0.3986	138	0.631957	0.330316	0.567681	1.52076	0.525424	0.303797
1763CC7	CC	C	C	M	17	63	1763-2	145	139	702	66	3 to 6	8	1.23069	0.950349	0.669743	0.1828	186	1.54901	-1.65108	-0.00699803	1.10639	0.576923	0.11875
1763CC8	CC	C	C	M	17	63	1763-2	283	276	582		3 to 6	5	1.2955	-1.41486	0.512095	0.0982	224	-1.42487	-0.606708	-1.06139	-0.589478	0.129032	0.06
1763CC9	CC	C	C	F	17	63	1763-1	178	146	804	26	3 to 6	8		-1.0707	-0.0418097	0.0936	235	-0.822485	0.387427	-0.981735	-0.356227	0.166667	0
1820CC1	CC	C	C	F	18	20	1820-1	241	48	715	84	1 to 2	5		0.698907	-0.397392	0.2132	136	1.00947	0.320775	-0.120191	0.847177	0.461538	0.0595238
1820CC2	CC	C	C	M	18	20	1820-1	268	106	664	84	1 to 2	5	1.30328	-0.909469	-0.558894	0.0653	199	-1.50709	0.657565	-0.156103	-0.119156	0.0866142	0.0277778
1829CR1	CR	C	R	F	18	29	1829-1	186	79	767	52	7+	5	2.257	-1.17594	1.34638	0.0946	222	-0.313673	-0.518874	-1.35585	-1.25379	0.159664	0.0194175
1829CR12	CR	C	R	M	18	29	1829-2	300	298	648	199	7+	5	1.27397	-0.492027	1.67332	0.1447	152	0.467642	-1.81669	-1.04004	-0.570639	0.295082	0.032967
1829CR14	CR	C	R	F	18	29	1829-2	209	208	571	173	7+	5	1.891	0.399945	2.06527	0.1333	180	1.84397	-2.40609	-0.786935	-0.184669	0.446809	0.0225564
1829CR15	CR	C	R	F	18	29	1829-2	230	229	626	173	7+	10	1.812	1.27841	0.0895171	0.225	80	1.47551	-0.72915	0.421809	1.153	0.333333	0.205882
1829CR16	CR	C	R	F	18	29	1829-2	400	398	671	219	7+	5	2.354	1.49203	1.37739	0.0857	70	1.30338	-2.34523	1.36566	0.0162319	0	0.117647	1	4.4131	0.0066
1829CR17	CR	C	R	F	18	29	1829-2	442	440	688	59	7+	5	1.92	2.74438	3.7078	0.34	51	2.6451	-4.03637	2.73957	-2.17609	0.6	0.222222
1829CR2	CR	C	R	F	18	29	1829-1	218	111	742	281	7+	2		-0.91483	-0.587285	0.1696	224	-0.793078	1.09537	-0.739665	-0.120924	0.260417	0.101562
1829CR3	CR	C	R	M	18	29	1829-1	317	210	575	281	7+	5	1.34212	-0.789521	0.42406	0.1636	214	-0.356152	0.289378	-0.861174	-0.923284	0.268293	0.021978
1829CR5	CR	C	R	F	18	29	1829-1	225	118	901	106	7+	5	2.116	-1.35634	1.75045	0.0824	182	-0.376196	-0.695749	-1.49504	-1.70644	0.158537	0.02
1829CR8	CR	C	R	M	18	29	1829-2	280	173	663	51	7+	5		-0.284541	-1.67698	0.1673	263	-0.689128	1.48362	0.0170335	1.05301	0.222222	0.109375
1863CC1	CC	C	C	F	18	63	1863-1	146	139	594	37	1 to 2	3		-2.09471	0.830085	0.0932	236	-2.43132	-1.21826	-1.31142	-0.950682	0.130719	0.0240964
1863CC2	CC	C	C	F	18	63	1863-1	153	146	592	37	1 to 2	5		-0.844948	1.13829	0.1353	170	-0.0396598	-0.511604	-1.47858	-1.24516	0.252874	0.0120482
2056RC1	RC	R	C	M	20	56	2056-1	143	118	709	55	3 to 6	8	1.35626	0.169772	-0.454773	0.1629	178	0.360325	0.355327	-0.399157	0.55172	0.423077	0.0555556
2056RC2	RC	R	C	M	20	56	2056-1	180	155	577	55	3 to 6	5	1.31124	0.586531	-0.804609	0.28	150	0.587301	0.496816	0.0768482	0.961545	0.586207	0.0869565
2056RC3	RC	R	C	F	20	56	2056-1	150	125	753	55	3 to 6	5		0.516166	0.0894736	0.2357	157	0.920603	-0.483538	-0.224795	0.716606	0.333333	0.152941
2056RC4	RC	R	C	F	20	56	2056-1	195	170	627		3 to 6	5		0.632527	-0.567493	0.1561	173	0.64703	-0.346029	0.22605	1.31859	0.263158	0.0721649	1	4.263	0.0051
2056RC5	RC	R	C	F	20	56	2056-1	420	423	557	123	3 to 6	5	2.405	-0.63313	1.20551	0.1648	183	-0.897154	-1.45257	-0.16282	-0.913818	0.219048	0.0897436	2	3.0866	0.00668
2056RC6	RC	R	C	M	20	56	2056-2	192	196	660		3 to 6	8		-0.297965	-0.810939	0.2088	249	-0.564216	0.340511	-0.140492	0.744804	0.297297	0.137681
2056RC7	RC	R	C	F	20	56	2056-2	411	414	657	308	3 to 6	8		0.940878	0.441625	0.1744	86	1.35832	-1.32284	0.296862	0.914436	0.421053	0.104478	2	2.6434	0.00669
2056RC8	RC	R	C	F	20	56	2056-2	333	336	672	232	3 to 6	5	1.928	-1.29381	1.55081	0.0524	210	-1.10814	-2.33419	-1.13248	-0.635504	0.0847458	0.0108696	1	3.2745	0.00366
2207C13f	CC	C	C	F	22	7	2207-2	372	367	605		7+	3		-0.636334	0.442025	0.1143	181	-0.177576	-1.24968	-1.61009	-1.46319	0.190476	0	1	4.3373	0.00574
2207CC1	CC	C	C	M	22	7	2207-1	156	131	580	48	7+	3		0.453472	-1.41418	0.3213	221	0.220202	0.816723	0.272481	1.46393	0.585366	0.165468
2207CC10	CC	C	C	F	22	7	2207-2	202	198	583	157	7+	5	1.915	2.99464	4.66655	0.0952	21	1.77555	-2.20631	4.35042	-5.94382	0.117647	0
2207CC11	CC	C	C	F	22	7	2207-2	283	278	593	169	7+	5	2.177	0.273686	-1.61616	0.3403	144	-0.304968	1.38573	0.622468	1.07386	0.424242	0.269231	1	1.1476	0.00642
2207CC12	CC	C	C	F	22	7	2207-2	233	229	666	199	7+	15	2.006	-0.050625	-0.805018	0.2027	222	0.0559263	0.892394	-0.343765	0.420727	0.378378	0.027027
2207CC13	CC	C	C	F	22	7	2207-2	218	214	779			5	2.233	-0.963863	1.66857	0.1105	210	-0.547228	-1.10229	-0.594058	0.184025	0.16129	0.0465116
2207CC4	CC	C	C	M	22	7	2207-1	230	205	660	197	7+	5	1.28035	-0.669163	0.198791	0.1495	368	-0.306334	0.0479795	-0.706067	-0.170617	0.2	0.103627
2207CC5	CC	C	C	F	22	7	2207-1	164	139	845	62	7+	8		0.556244	0.203266	0.0602	166	1.16202	-0.989631	-0.106067	0.993459	0.121951	0.04
2207CC6	CC	C	C	F	22	7	2207-1	150	125	623	62	7+	10	2.243	0.283432	-1.69013	0.2199	141	-0.348066	1.20394	0.605434	1.44822	0.171875	0.25974
2207CC8	CC	C	C	M	22	7	2207-2	156	152	711	150	7+	15	1.338	0.108444	-1.61967	0.1905	252	-0.369177	1.40339	0.38809	1.07328	0.261538	0.114754
2207CC9	CC	C	C	M	22	7	2207-2	214	210	615	150	7+	5	1.30693	0.710171	-1.10756	0.3386	127	0.54016	0.391397	0.459875	1.52988	0.454545	0.277108
2256CR1	CR	C	R	M	22	56	2256-1	161	125	698	44	3 to 6	8	1.33769	-0.111872	1.05075	0.0849	106	0.742963	-0.816133	-0.632437	-0.319294	0.185185	0.0506329
2256CR2	CR	C	R	M	22	56	2256-1	372	335	579	200	3 to 6	5		-1.48976	0.467082	0.1728	162	-1.49593	-0.265654	-1.10627	-0.981136	0.247423	0.0615385
2256CR4	CR	C	R	M	22	56	2256-2	319	307	528		3 to 6	8		-0.823275	1.02059	0.0938	192	0.370016	-0.0690495	-0.687533	0.113993	0.444444	0
2256CR5	CR	C	R	F	22	56	2256-2	323	311	669	69	3 to 6	8	2.415	-1.5056	0.0590732	0.0231	216	-2.19617	-0.941111	-0.679229	-0.0366383	0.035461	0	1	4.4284	0.00434
2256CR6	CR	C	R	F	22	56	2256-2	430	418	572	323	3 to 6	5	2.154	-1.80274	2.02146	0.0459	196	-2.35342	-3.38036	-0.956793	-1.1055	0.0743802	0	2	2.9216	0.00721
2331RR1	RR	R	R	F	23	31	2331-1	144	131	804	27	1 to 2	8		-0.226124	-1.24765	0.2775	227	-0.263224	1.21977	-0.285994	0.739121	0.433333	0.102804
2422RR1	RR	R	R	M	24	22	2422-1	179	125	793	168	3 to 6	15	1.38415	0.740822	-1.12308	0.4715	123	0.509551	0.359241	0.677375	1.52153	0.594595	0.418605
2422RR10	RR	R	R	F	24	22	2422-3	366	336	592	181	1 to 2	8	2.24	-1.62667	1.1135	0.0599	167	-0.957203	-0.187907	-1.56517	-1.38406	0.113636	0	1	2.5963	0.00438
2422RR5	RR	R	R	F	24	22	2422-1	165	111	718	65	3 to 6	5		-0.382806	0.437016	0.125	160	0.230897	0.107401	-0.720553	-0.476075	0.26087	0.021978
2422RR7	RR	R	R	F	24	22	2422-2	196	167	624		3 to 6	5		-0.610301	-1.00084	0.2099	181	-0.495179	1.50871	-0.587932	0.13149	0.388889	0.032967
2422RR8	RR	R	R	M	24	22	2422-2	184	155	616		3 to 6	3	1.32813	-0.142838	-0.735375	0.1644	225	-0.0770455	0.682361	-0.15979	0.569509	0.268817	0.0909091
2422RR9	RR	R	R	F	24	22	2422-2	428	428	584	204	3 to 6	8	2.118	-0.254702	-1.53854	0.2202	218	-0.759551	1.10858	0.113317	1.19377	0.225	0.204082	1	8.872	0.00571
2916RR1	RR	R	R	M	29	16	2916-1	329	204	613		7+	3	1.34275	-0.852069	-0.882367	0.1079	278	-0.799579	1.251	-0.695109	0.148717	0.177515	0
2916RR10	RR	R	R	F	29	16	2916-2	221	208	716	49	3 to 6	5		-0.618069	-0.201315	0.0758	198	-0.798291	-0.110187	-0.326619	0.131696	0.12037	0.0222222
2916RR2	RR	R	R	F	29	16	2916-1	230	105	735	55	7+	8		0.824927	-1.07273	0.4253	174	0.615093	0.379153	0.654328	1.48895	0.486111	0.382353
2916RR3	RR	R	R	M	29	16	2916-1	236	111	861	157	7+	8	1.42257	0.0169439	-1.22047	0.1502	273	-0.0240649	1.02003	-0.170332	0.954838	0.242424	0.0638298
2916RR4	RR	R	R	M	29	16	2916-1	335	210	656	296	7+	10	1.28915	1.24938	0.221041	0.3462	78	1.11457	-1.16181	1.19681	0.658906	0.416667	0.314815
2916RR5	RR	R	R	M	29	16	2916-1	202	77	828	157	7+	5	1.33609	-0.555946	-0.0223241	0.2016	243	-0.260486	0.211115	-0.818147	-0.17374	0.333333	0.0666667
2916RR6	RR	R	R	F	29	16	2916-1	278	153	593		7+	3	1.913	-0.599547	-0.246798	0.1777	197	-1.45735	-0.776839	0.0924553	0.445202	0.137097	0.246575
2916RR7	RR	R	R	F	29	16	2916-1	333	208	619	189	7+	5	2.099	0.543753	-1.04921	0.2102	157	0.325617	0.290677	0.483667	1.38557	0.253521	0.174419
2916RR9	RR	R	R	F	29	16	2916-2	211	198	663	51	3 to 6	8	2.188	0.130251	-0.620834	0.1791	201	0.197811	0.462898	-0.039634	0.612185	0.295455	0.0884956
2953CR1	CR	C	R	M	29	53	2953-1	192	146	722	73	7+	5	1.47234	-0.251736	-0.0684616	0.1416	226	0.333912	0.714798	-0.911611	-0.312705	0.252252	0.0347826
2953CR10	CR	C	R	F	29	53	2953-1	235	189	575	121	7+	3	1.94	-0.808562	-0.258588	0.1606	193	-0.61071	0.613709	-0.760125	-0.198402	0.247863	0.0263158
2953CR11	CR	C	R	F	29	53	2953-1	249	203	572		7+	10	1.942	0.570701	-1.5088	0.383	141	0.197231	0.901498	0.610875	1.59313	0.46	0.340659
2953CR18	CR	C	R	M	29	53	2953-2	225	204	647	153	7+	5	1.2904	-1.02503	-0.294851	0.1791	268	-2.09867	-1.10478	-0.122255	0.507802	0.168919	0.183333
2953CR19	CR	C	R	M	29	53	2953-2	291	269	573	227	7+	8	1.22642	-0.8093	-0.0124877	0.1595	257	-0.264481	0.790244	-1.12966	-0.630421	0.266667	0.00934579
2953CR2	CR	C	R	F	29	53	2953-1	220	174	616	76	7+	8		0.553645	-0.803184	0.2468	154	0.575059	0.241694	0.0810692	1.21874	0.38961	0.103896
2953CR23	CR	C	R	F	29	53	2953-2	374	353	569	257	7+	8	2.018	0.137706	-0.430556	0.2284	197	0.158496	-0.389557	-0.00925327	1.03975	0.326087	0.142857	1	4.7655	0.00436
2953CR24	CR	C	R	F	29	53	2953-2	444	423	610		7+	5	2.086	0.22297	0.20373	0.1623	192	0.738615	-0.876529	-0.229579	0.765846	0.223529	0.11215	2	2.8037	0.0072
2953CR3	CR	C	R	M	29	53	2953-1	242	196	608		7+	5		-0.0572174	0.876997	0.2025	163	0.8976	-0.315076	-1.00841	-0.500929	0.491803	0.0294118
2953CR4	CR	C	R	F	29	53	2953-1	260	214	650	85	7+	3	1.998	0.176939	-0.0232964	0.1563	160	0.652772	0.120522	-0.563566	0.237094	0.271429	0.0666667
3120CR1	CR	C	R	F	31	20	3120-1	271	285	605	68	1 to 2	5	2.183	-1.5553	1.12282	0.0476	147	-1.60753	-0.521885	-0.869815	-1.58584	0.0777778	0	1	5.1696	0.0055
3122CC1	CC	C	C	M	31	22	3122-1	146	139	791	45	1 to 2	5	1.28894	-0.0409554	-1.44097	0.2557	219	-0.26388	1.28834	0.0435302	1.02046	0.354545	0.155963
3122CC2	CC	C	C	M	31	22	3122-1	159	152	665	124	1 to 2	8	1.22692	0.641672	-0.43998	0.1585	183	0.963061	0.165355	0.0628152	1.03921	0.211111	0.107527
3122CC3	CC	C	C	M	31	22	3122-2	128	146	668		1 to 2	3		1.47709	0.276981	0.3103	29	1.39958	-0.546012	1.27088	0.344716	0.25	0.333333
3122CC4	CC	C	C	M	31	22	3122-2	142	160	776	42	1 to 2	10		0.785979	-0.561911	0.2182	110	0.602033	0.46563	0.652498	0.603858	0.419355	0.139241
4503RR1	RR	R	R	M	45	3	4503-1	169	77	875	120	7+	8	1.2532	0.956558	-0.431735	0.2391	184	0.936343	0.334326	0.0258199	0.902135	0.603774	0.0992366
4503RR3	RR	R	R	M	45	3	4503-1	253	161	573	244	7+	3	1.26257	0.385718	-1.01482	0.1759	216	0.170949	0.76672	0.371688	0.81415	0.259259	0.0925926
4503RR4	RR	R	R	M	45	3	4503-1	428	335	631	330	7+	10	1.21826	0.699119	0.2958	0.3851	148	1.15307	-0.253014	0.00504508	0.404433	0.476923	0.313253
4503RR5	RR	R	R	M	45	3	4503-1	383	290	646	333	7+	8	1.1216	-1.07116	0.320406	0.1721	215	-1.25581	-0.0283704	-0.594627	-1.06486	0.253846	0.0470588
4503RR6	RR	R	R	F	45	3	4503-1	210	118	825	120	7+	8	2.155	-0.205112	-0.356252	0.2975	158	0.134659	0.821801	-0.484599	-0.0502287	0.55	0.142857
4503RR7	RR	R	R	F	45	3	4503-1	197	105	797	120	7+	3		0.814386	1.80439	0.137	146	1.44292	-0.859864	-0.00670311	-1.77654	0.266667	0.0465116
4517RC1	RC	R	C	F	45	17	4517-1	323	286	620	66	3 to 6	10	2.152	-0.0432298	-0.760849	0.1912	136	0.133845	0.757298	-0.420087	0.53751	0.413793	0.025641
4517RC3	RC	R	C	F	45	17	4517-1	155	118	609		3 to 6	5		-1.55779	0.365424	0.1437	167	-1.19561	0.752932	-1.28539	-1.36314	0.192982	0.0377358
4517RC4	RC	R	C	M	45	17	4517-2	210	196	563		3 to 6	8		-2.1176	1.60447	0.1031	194	-1.97871	-1.63997	-1.63648	-1.50969	0.179245	0.0113636
4517RC5	RC	R	C	M	45	17	4517-2	291	276	675	77	3 to 6	3		-2.17003	1.37009	0.0929	183	-2.41922	-1.93651	-1.46793	-1.21276	0.160377	0
4517RC6	RC	R	C	F	45	17	4517-2	176	162	572	56	3 to 6	8		-0.726067	0.752911	0.1128	195	-1.24534	-0.179213	0.118868	-1.27715	0.160305	0.015625	1	4.1901
4517RC7	RC	R	C	F	45	17	4517-3	271	294	653	70	1 to 2	8	2.082	-1.21678	0.29929	0.1583	120	-0.7419	0.767128	-1.03141	-0.910341	0.25	0
4520RR1	RR	R	R	M	45	20	4520-1	185	106	725	120	3 to 6	8	1.21547	1.13751	-0.553808	0.3419	117	1.09272	0.0122031	0.481718	1.32223	0.952381	0.208333
4520RR13	RR	R	R	M	45	20	4520-3	198	192	595	45	3 to 6	5		-0.294704	-1.3603	0.2681	235	-0.525342	1.38024	-0.0836294	0.796449	0.311594	0.206186
4520RR14	RR	R	R	F	45	20	4520-3	220	214	604	178	3 to 6	5	1.751	-0.214278	0.905464	0.2632	190	0.70896	-0.292612	-0.992583	-0.696853	0.435644	0.0674157
4520RR15	RR	R	R	F	45	20	4520-3	207	201	614		3 to 6	3	1.843	-0.574553	-1.21593	0.0947	264	-0.809639	1.23815	-0.247168	0.677868	0.103896	0.0818182
4520RR16	RR	R	R	F	45	20	4520-3	228	222	631	220	3 to 6	10	1.806	0.57233	-0.548089	0.2472	178	0.719096	0.205497	-0.0980378	0.940588	0.457627	0.142857
4520RR17	RR	R	R	F	45	20	4520-4	298	291	569	337	3 to 6	8	2.167	-1.18092	0.45194	0.0395	152	-1.06334	-0.397824	-0.944428	-0.503836	0.0731707	0	1	4.699	0.0057
4520RR18	RR	R	R	F	45	20	4520-4	406	399	612	294	3 to 6	2	2.135	2.39707	1.78406	0.4762	42	1.82646	-1.25783	2.73387	-1.75006	1	0.45	1	4.1901	0.00575
4520RR2	RR	R	R	M	45	20	4520-1	316	237	595	284	3 to 6	10	1.27176	-1.32662	1.26951	0.0889	225	-0.758761	-0.869451	-1.53091	-1.3237	0.152	0.01
4520RR20	RR	R	R	F	45	20	4520-4	428	421	599	389	3 to 6	10	2.224	1.545	0.627357	0.2893	122	1.36178	-0.944398	1.25359	0.0672732	0.461538	0.157143	2	2.8318	0.00682
4520RR21	RR	R	R	F	45	20	4520-4	447	440	600	389	3 to 6	5	2.074	0.631188	-0.717569	0.3566	130	0.358404	0.392697	0.657989	0.72536	0.54902	0.227848	2	2.3127	0.00718
4520RR6f	RR	R	R	F	45	20	4520-1	158	79	694	107	3 to 6	3		1.96744	1.50855	0.3697	119	1.64661	-1.40425	2.07925	-1.15012	0.5	0.261538
4520RR6m	RR	R	R	M	45	20	4520-2	270	215	632	254	3 to 6	3	1.37871	-1.33721	-0.33142	0.1415	325	-1.85074	-0.171894	-0.667336	0.0667216	0.175824	0.0979021
4520RR7	RR	R	R	F	45	20	4520-2	173	118	795		3 to 6	5	2.047	-0.778502	0.866868	0.0897	145	-0.040062	0.020266	-1.0604	-1.11092	0.166667	0.0136986
4520RR8	RR	R	R	F	45	20	4520-2	215	160	596	73	3 to 6	3		-0.833237	-0.376678	0.1509	159	-0.552208	0.919453	-0.846589	-0.203474	0.237624	0	1	4.2483
4522CC1	CC	C	C	M	45	22	4522-1	184	105	630	111	3 to 6	5	1.13849	0.0584831	-1.15041	0.2921	202	0.0602496	1.16746	-0.210518	0.705696	0.516854	0.115044
4522CC3	CC	C	C	F	45	22	4522-1	190	111	808	72	3 to 6	3		0.201543	0.595308	0.2517	151	0.738988	-0.570519	-0.183451	-0.0240784	0.5	0.0879121
4556CR10	CR	C	R	F	45	56	4556-2	307	294	607		3 to 6	13	1.915	-1.0268	0.535348	0.1037	164	-1.3892	-0.492669	-0.351075	-0.837327	0.0873786	0.131148
4556CR11	CR	C	R	F	45	56	4556-2	349	336	628	303	3 to 6	3	1.941	-0.040904	0.337937	0.1192	193	0.655201	0.103615	-0.933104	-0.311129	0.3125	0.0232558	1	3.4886	0.00589
4556CR2	CR	C	R	F	45	56	4556-1	202	170	578		3 to 6	8		0.534257	-1.17794	0.3125	208	0.434427	0.683792	0.15001	1.3533	0.519231	0.0961538	1	4.1901	0.00474
4556CR5	CR	C	R	M	45	56	4556-2	151	139	648	46	3 to 6	5		-0.467672	0.156249	0.1493	221	0.257596	0.621069	-1.07713	-0.537867	0.275862	0.00952381
4556CR6	CR	C	R	M	45	56	4556-2	302	289	657	54	3 to 6	3	1.28173	-1.09603	-0.236671	0.1333	315	-0.778987	0.952956	-1.10577	-0.641721	0.240506	0.0254777
4556CR7	CR	C	R	M	45	56	4556-2	306	293	565		3 to 6	3	1.30377	1.02267	2.4061	0.0328	61	1.91112	-1.62024	-0.348629	-1.70747	1	0.0166667
4556CR9	CR	C	R	F	45	56	4556-2	299	286	575	283	3 to 6	5	2.17	-0.349181	-0.745672	0.1255	231	-0.781629	0.805545	0.0701595	0.114482	0.204225	0
5317RC1	RC	R	C	M	53	17	5317-1	179	168	622	34	3 to 6	3		0.241162	-0.548921	0.2819	149	0.434846	0.885753	-0.298252	0.122457	0.587302	0.0581395
5317RC2	RC	R	C	F	53	17	5317-1	142	131	630		3 to 6	5		-0.874704	0.334164	0.1832	191	-1.24091	-0.796243	-0.414699	-0.248595	0.240385	0.114943
5363CR1	CR	C	R	M	53	63	5363-1	132	131	685	77	1 to 2	10	1.54702	0.900238	-0.417138	0.25	136	1.07584	-0.0759399	0.121489	1.21849	0.580645	0.152381
5609CC10	CC	C	C	M	56	9	5609-1	332	192	646		7+	10	1.32554	-0.253593	-0.439204	0.236	161	0.158774	1.06101	-0.711665	-0.14421	0.369863	0.125
5609CC12	CC	C	C	F	56	9	5609-1	246	106	689	168	7+	5		0.378741	0.755401	0.1919	172	0.327672	0.226224	0.639909	-1.49558	0.309278	0.04
5609CC13	CC	C	C	F	56	9	5609-1	341	201	574	168	7+	8	1.956	-0.934261	0.677263	0.1497	187	-0.164787	0.120835	-1.13471	-0.832658	0.237624	0.0465116
5609CC16	CC	C	C	F	56	9	5609-2	238	118	685		7+	8		-0.830958	2.42797	0.0173	173	-0.145601	-2.57031	-0.924828	-1.26898	0.0140845	0.0196078
5609CC17	CC	C	C	F	56	9	5609-2	334	214	690	184	7+	8	1.687	-0.693045	0.130718	0.0851	188	-0.750521	-0.665017	-0.494537	0.184925	0.106796	0.0588235
5609CC18	CC	C	C	F	56	9	5609-2	215	208	660	124	1 to 2	10	1.796	1.07048	-0.764582	0.2593	135	1.0737	0.215921	0.23975	1.53385	0.827586	0.103774
5609CC4	CC	C	C	M	56	9	5609-1	352	212	660	62	7+	5	1.30758	-0.83662	-0.210739	0.1237	283	-0.437099	0.763938	-0.846312	-0.171247	0.195804	0.05
5609CC5	CC	C	C	M	56	9	5609-1	251	111	691	62	7+	2	1.31405	0.696769	-1.37948	0.4545	121	0.288412	0.970443	0.733166	1.35281	0.619048	0.367089
5609CC9	CC	C	C	M	56	9	5609-1	258	118	873	168	7+	8	1.43951	0.883411	0.0072147	0.2743	113	0.962952	-0.42191	0.650938	0.606973	0.666667	0.184783
5631RC1	RC	R	C	F	56	31	5631-1	202	77	853	153	3 to 6	5		1.61477	2.35232	0.1087	92	1.4817	-3.00483	1.67177	-1.10973	0.0322581	0.147541
5631RC2	RC	R	C	F	56	31	5631-1	231	106	747	153	3 to 6	5		-1.63656	0.627611	0.1055	199	-1.90374	-0.794596	-0.960259	-0.840666	0.161017	0.0246914

## Sheet: G3 behaviour
ID	Treatment	G1 female Treatment	G1 male Treatment	Sex	Maternal grandmother line (G1)	Maternal grandfather line (G1)	Paternal grandmother line (G1)	Paternal grandfather line (G1)	Maternal line (G2)	Paternal line (G2)	Brood identifier	Age when tested (days)	Julian date tested	Time of day tested (minutes from 12am)	Days until isolated from siblings (Julian)	Brood size category	Handling time (s)	Standard length (body length)	CA1 score	CA2 score	Inner/total squares	ELISA run	Dopamine (ng/mL; sqrt)	Brain weight
Arch1	RC	R	C	M	20	56	c1a	c1b	20x56	c1	Arch-1	377	257	554	332	7+	10		0.122386	-0.204783	0.134689
Arch10	RC	R	C	F	20	56	c1a	c1b	20x56	c1	Arch-1	329	208	572	240	7+	5	2.214	-0.3807	0.705339	0.191844	2	1.7592	0.00574
Arch11	RC	R	C	F	20	56	c1a	c1b	20x56	c1	Arch-2	340	235	637	297	7+	8	1.862	0.543618	-0.585382	0.236196
Arch12	RC	R	C	F	20	56	c1a	c1b	20x56	c1	Arch-2	354	249	547	303	7+	5	1.725	-0.658786	0.334375	0.166464
Arch14	RC	R	C	F	20	56	c1a	c1b	20x56	c1	Arch-2	394	289	617	327	7+	8	1.662	1.49767	0.265962	0.350464
Arch15	RC	R	C	F	20	56	c1a	c1b	20x56	c1	Arch-1	404	284	634	357	7+	10	1.987	1.64423	3.43867	0	2	0.6129	0.00395
Arch16	RC	R	C	F	20	56	c1a	c1b	20x56	c1	Arch-2	366	261	657	342	7+	5	1.906	2.03793	3.00422	0.194481	3	2.3168	0.00433
Arch2	RC	R	C	M	20	56	c1a	c1b	20x56	c1	Arch-1	239	120	565	122	7+	8	3.042	0.645179	0.0734169	0.209764	1	2.1939	0.0038
Arch5	RC	R	C	M	20	56	c1a	c1b	20x56	c1	Arch-2	213	108	652	83	7+	3	1.375	0.160675	0.921381	0.208849
Arch6	RC	R	C	M	20	56	c1a	c1b	20x56	c1	Arch-2	320	215	596	280	7+	5	1.466	-0.0877933	-0.395733	0.2116	1	2.5196	0.00564
Arch9	RC	R	C	F	20	56	c1a	c1b	20x56	c1	Arch-2	234	129	599	163	7+	5	1.78	0.441474	0.0978748	0.142129	2	1.5807	0.00504
Bone1	RR	R	R	M	3	29	7	56	03x29	07x56	Bone-1	330	142	654	168	3 to 6	5	1.273	-0.786181	0.206006	0.186624	1	1.7254	0.00397
Bone10	RR	R	R	F	3	29	7	56	03x29	07x56	Bone-1	489	301	604	217	3 to 6	8	2.072	0.316135	0.0280856	0.228484	3	2.9161	0.004
Bone11	RR	R	R	F	3	29	7	56	03x29	07x56	Bone-4	216	111	587	157	3 to 6	20	2.126	1.06997	-0.85421	0.431649	2	1.7335	0.00631
Bone12	RR	R	R	F	3	29	7	56	03x29	07x56	Bone-2	404	251	592	306	3 to 6	8	1.805	1.8206	1.32709	0.289444
Bone13	RR	R	R	F	3	29	7	56	03x29	07x56	Bone-2	427	274	552	355	3 to 6	8	2.187	-0.326258	0.771133	0.089401
Bone14	RR	R	R	F	3	29	7	56	03x29	07x56	Bone-2	387	234	584		3 to 6	8	2.122	3.03266	4.70258	0.444889	2	1.0057	0.00542
Bone4	RR	R	R	M	3	29	7	56	03x29	07x56	Bone-3	252	125	625	235	3 to 6	8	1.197	0.994123	-0.461199	0.309136
Bone5	RR	R	R	M	3	29	7	56	03x29	07x56	Bone-3	322	195	592	298	3 to 6	8	1.369	1.40229	0.306607	0.3844	1	2.1608	0.00461
Bone6	RR	R	R	M	3	29	7	56	03x29	07x56	Bone-3	342	215	659	298	3 to 6	5	1.33	1.97318	0.727819	0.568516	1	2.3023	0.00383
Bone8	RR	R	R	M	3	29	7	56	03x29	07x56	Bone-4	203	98	692	57	3 to 6	5	2.976	-1.5035	1.51764	0.088209
Bris2	CR	C	R	M	c2a	c2b	22	56	c2	22x56	Bris-3	171	96	635	90	3 to 6	5	1.478	-0.754214	0.536445	0.162409	1	2.1215	0.00583
Bris3	CR	C	R	M	c2a	c2b	22	56	c2	22x56	Bris-3	301	195	663	90	1 to 2	2	1.295	-1.00848	-0.288926	0.130321
Bris4	CR	C	R	F	c2a	c2b	22	56	c2	22x56	Bris-1	373	234	550	193	3 to 6	8	2.273	0.365089	-0.983507	0.256036	2	1.5769	0.00532
Bris5	CR	C	R	F	c2a	c2b	22	56	c2	22x56	Bris-2	380	274	610	301	1 to 2	5	2.033	0.166302	1.10782	0.119716
Bris6	CR	C	R	F	c2a	c2b	22	56	c2	22x56	Bris-1	394	255	679	351	3 to 6	10	2.1	-0.0677558	-0.607554	0.156025	2	1.1274	0.00544
Bris7	CR	C	R	F	c2a	c2b	22	56	c2	22x56	Bris-3	363	288	566	309	1 to 2	5	1.947	0.966708	-0.777102	0.376996	3	1.4665	0.00312
Bris8	CR	C	R	F	c2a	c2b	22	56	c2	22x56	Bris-2	368	262	583	352	1 to 2	8	2.114	0.648165	0.266923	0.148996	2	1.5217	0.00365
Cem2a	RR	R	R	M	29	16	2	9	29x16	02x09	Cema-1	225	114	567	109	3 to 6	5	1.373	-0.238088	-1.2307	0.205209
Cem3b	RR	R	R	F	29	16	2	9	29x16	02x09	Cemb-1	375	255	647	91	3 to 6	8	1.955	0.187227	-0.990718	0.126025	2	0.847	0.00517
Cem4b	RR	R	R	F	29	16	2	9	29x16	02x09	Cemb-1	412	292	566	108	3 to 6	10	2.26	0.645313	-0.778599	0.363609	3	2.7735	0.00519
Cem6b	RR	R	R	F	29	16	2	9	29x16	02x09	Cemb-1	389	269	640	315	3 to 6	8	2.037	0.0460012	-1.20148	0.2025	2	1.0397	0.00403
Cem9a	RR	R	R	F	29	16	2	9	29x16	02x09	Cema-1	348	228	552		3 to 6	8		-0.614659	0.559762	0.229441	2	1.9283	0.00613
Crush1	RC	R	C	M	13	31	56	9	13x31	56x09	Crush-1	431	223	645	395	3 to 6	8	1.29	1.74288	0.103276	0.499849
Crush2	RC	R	C	M	13	31	56	9	13x31	56x09	Crush-1	326	118	629	311	3 to 6	5		0.643634	-1.2723	0.436921	2	1.2744	0.00384
Crush3	RC	R	C	M	13	31	56	9	13x31	56x09	Crush-2	278	96	580	103	3 to 6	2	1.359	-0.4887	-0.695898	0.221841	1	1.1629	0.00564
Crush7	RC	R	C	F	13	31	56	9	13x31	56x09	Crush-2	467	285	561	216	3 to 6	10	2.442	0.995772	1.37369	0.069169	2	1.6277	0.00499
Cumb1	CR	C	R	M	c3a	c3b	17	9	c3	17x09	Cumb-1	271	169	568	142	3 to 6	3	1.23	-0.251819	-1.34512	0.255025	3	0.6958	0.00206
Cumb2	CR	C	R	F	c3a	c3b	17	9	c3	17x09	Cumb-1	301	208	667	200	3 to 6	13	2.136	-0.0812333	0.150875	0.173056	2	1.4888	0.00494
Cumb3	CR	C	R	F	c3a	c3b	17	9	c3	17x09	Cumb-1	368	276	614	284	3 to 6	3	2.014	-0.665266	0.584424	0.064009	2	1.0851	0.00394
Cumb4	CR	C	R	F	c3a	c3b	17	9	c3	17x09	Cumb-1	333	241	661	284	3 to 6	5	2.084	1.28961	0.215448	0.405769	2	2.7129	0.00392
Dan1	CC	C	C	M	17	63	22	7	17x63	22x07	Dan-1	294	118	562	164	3 to 6	8	1.278	0.266383	-1.86135	0.370881	2	0.9589	0.00274
Dan10	CC	C	C	F	17	63	22	7	17x63	22x07	Dan-2	438	284	590	352	3 to 6	5	2.017	-0.856607	0.292132	0.124609	2	0.8178	0.00398
Dan11	CC	C	C	F	17	63	22	7	17x63	22x07	Dan-3	365	255	570	308	1 to 2	8	1.915	0.229103	-0.704357	0.137641	2	1.0335	0.00513
Dan2	CC	C	C	M	17	63	22	7	17x63	22x07	Dan-1	378	202	629	164	3 to 6	8	1.439	-0.330531	-0.934929	0.286225	1	1.2933	0.00406
Dan3	CC	C	C	M	17	63	22	7	17x63	22x07	Dan-2	268	114	597	258	3 to 6	5	1.272	-0.262714	-0.712268	0.1521
Dan4	CC	C	C	M	17	63	22	7	17x63	22x07	Dan-2	282	128	578	252	3 to 6	8		0.857444	-0.843873	0.368449
Dan8	CC	C	C	F	17	63	22	7	17x63	22x07	Dan-1	398	222	637	228	3 to 6	5	2.303	-0.417035	-0.496277	0.199809	2	1.6793	0.00567
Dan9	CC	C	C	F	17	63	22	7	17x63	22x07	Dan-1	427	251	650	329	3 to 6	10	2.07	0.781174	1.23198	0.192721
Data3	RR	R	R	M	45	3	29	16	45x03	29x16	Data-2	325	126	643	290	1 to 2	5		0.0987702	-0.675277	0.181476	1	1.669	0.00413
Data4	RR	R	R	M	45	3	29	16	45x03	29x16	Data-3	233	96	671	108	3 to 6	5	1.307	-1.34961	1.18652	0.210681	1	1.5246	0.00525
Data5	RR	R	R	F	45	3	29	16	45x03	29x16	Data-3	317	180	585	118	3 to 6	8	2.09	0.518141	-0.00840011	0.169744	2	1.655	0.0055
Ford1	RC	R	C	M	9	22	c4a	c4b	09x22	c4	Ford-1	296	198	630	192	1 to 2	5	1.503	0.703048	-1.06939	0.329476	1	1.3799	0.00444
Ford2	RC	R	C	M	9	22	c4a	c4b	09x22	c4	Ford-2	224	191	584	164	1 to 2	10	1.4	1.45503	-0.369753	0.541696	1	1.4487	0.00366
Garth1	RC	R	C	M	16	13	17	63	16x13	17x63	Garth-1	219	166	663	49	1 to 2	10		-0.334355	0.0362977	0.234256	1	1.0301	0.00393
Glame1	RR	R	R	M	45	20	16	53	45x20	16x53	Glame-1	309	199	651	213	1 to 2	3		-0.660584	-0.263021	0.225625
Glame11	RR	R	R	F	45	20	16	53	45x20	16x53	Glame-2	314	132	640	236	7+	5	2.028	-0.736614	-0.788263	0.151321
Glame12	RR	R	R	F	45	20	16	53	45x20	16x53	Glame-2	404	222	577	302	7+	3	2.343	-0.805836	0.376263	0.0961	2	1.9873	0.00774
Glame13	RR	R	R	F	45	20	16	53	45x20	16x53	Glame-2	417	235	578	337	7+	5	2.142	0.113489	-1.04991	0.151321
Glame14	RR	R	R	F	45	20	16	53	45x20	16x53	Glame-2	443	261	598	357	7+	5	2.038	0.416141	-1.61732	0.394384	3	3.0501	0.00477
Glame15	RR	R	R	F	45	20	16	53	45x20	16x53	Glame-2	470	288	655	390	7+	2	1.881	-0.33979	-0.795317	0.181476
Glame16	RR	R	R	F	45	20	16	53	45x20	16x53	Glame-3	452	293	597	376	3 to 6	3	2.007	-0.166192	-0.54504	0.217156	3	1.9843	0.00402
Glame17	RR	R	R	F	45	20	16	53	45x20	16x53	Glame-2	485	303	650	400	7+	2	1.671	-0.573302	-0.710537	0.219961	3	2.302	0.0031
Glame6	RR	R	R	M	45	20	16	53	45x20	16x53	Glame-5	227	118	596	55	7+	5	1.428	-1.05946	0.851438	0.208849	1	2.0795	0.00351
Glame7	RR	R	R	M	45	20	16	53	45x20	16x53	Glame-6	206	120	603	186	1 to 2	3	2.194	-0.713136	-0.0178313	0.16	1	2.1117	0.00375
Glame8	RR	R	R	M	45	20	16	53	45x20	16x53	Glame-4	326	192	626	238	7+	8	3.058	-0.465909	-0.959896	0.221841	1	2.0222	0.00599
Glame9	RR	R	R	M	45	20	16	53	45x20	16x53	Glame-5	207	98	618	116	7+	5	1.317	-1.1996	0.679897	0.130321
Hodor10a	RC	R	C	F	56	31	c5a	c5b	56x31	c5	Hodora-2	382	276	643	314	3 to 6	5	1.856	0.427162	-0.712722	0.201601	2	1.0016	0.00373
Hodor11a	RC	R	C	F	56	31	c5a	c5b	56x31	c5	Hodora-1	393	255	618	356	3 to 6	5	2.158	-0.20513	0.931482	0.166464	2	1.2538	0.00606
Hodor12a	RC	R	C	F	56	31	c5a	c5b	56x31	c5	Hodora-2	399	293	659	324	3 to 6	8	1.801	-0.968311	-0.302132	0.141376	3	2.1628	0.003
Hodor1a	RC	R	C	M	56	31	c5a	c5b	56x31	c5	Hodora-2	336	199	621	325	3 to 6	5	1.294	-0.31729	-1.39605	0.228484
Hodor2a	RC	R	C	M	56	31	c5a	c5b	56x31	c5	Hodora-2	262	125	565	246	3 to 6	5	1.402	-0.860515	-0.913914	0.207025
Hodor3a	RC	R	C	M	56	31	c5a	c5b	56x31	c5	Hodora-2	339	202	564	278	3 to 6	5	1.219	1.09468	-0.950482	0.571536
Hodor4b	RC	R	C	M	56	31	c5a	c5b	56x31	c5	Hodorb-1	217	98	658	365	3 to 6	8	1.261	-1.369	0.411912	0.165649
Hodor6b	RC	R	C	F	56	31	c5a	c5b	56x31	c5	Hodorb-1	412	292	596	59	3 to 6	5	2.287	0.246238	-0.410275	0.2809	3	2.3016	0.00418
Hodor7b	RC	R	C	F	56	31	c5a	c5b	56x31	c5	Hodorb-1	328	209	592	177	3 to 6	10		0.289801	-0.45047	0.290521
Hodor8b	RC	R	C	F	56	31	c5a	c5b	56x31	c5	Hodorb-1	360	241	598	315	3 to 6	8	2.236	0.0932076	0.111645	0.140625	2	1.0597	0.00507
Hodor9a	RC	R	C	F	56	31	c5a	c5b	56x31	c5	Hodorb-1	226	122	564	213	3 to 6	5	2.254	-1.39226	0.946848	0.059049	2	1.3354	0.00502
Hump1	RR	R	R	M	2	9	45	3	02x09	45x03	Hump-1	293	179	634	144	1 to 2	5	1.286	-0.0740974	-0.734175	0.239121	3	1.0662	0.0042
Hump11	RR	R	R	F	2	9	45	3	02x09	45x03	Hump-2	419	321	598	332	1 to 2	8	2.088	1.86178	0.176198	0.636804	3	2.6626	0.00528
Hump2	RR	R	R	M	2	9	45	3	02x09	45x03	Hump-2	335	237	589	251	3 to 6	5	1.278	0.435226	-1.14431	0.342225
Hump3	RR	R	R	F	2	9	45	3	02x09	45x03	Hump-2	346	248	626	104	3 to 6	8	2.181	0.673764	-0.856538	0.363609	2	1.0597	0.00679
Hump4	RR	R	R	M	2	9	45	3	02x09	45x03	Hump-1	229	110	554	209	1 to 2	8	1.395	2.03411	1.11828	0.297025
Hump5	RR	R	R	M	2	9	45	3	02x09	45x03	Hump-2	309	211	564	251	3 to 6	10	2.34	1.88764	0.29481	0.693889	1	1.734	0.00242
Hump6	RR	R	R	F	2	9	45	3	02x09	45x03	Hump-2	339	241	628	289	3 to 6	5	2.186	0.539898	-0.237779	0.1849	2	0.8623	0.00528
Hump7	RR	R	R	F	2	9	45	3	02x09	45x03	Hump-3	331	262	553	200	1 to 2	8	2.157	1.55189	1.11145	0.227529	2	2.2542	0.00479
Hump8	RR	R	R	F	2	9	45	3	02x09	45x03	Hump-2	382	284	667	289	3 to 6	5	2.166	0.504594	-1.3667	0.438244	2	1.2894	0.00365
Hump9	RR	R	R	F	2	9	45	3	02x09	45x03	Hump-2	396	298	679	310	3 to 6	5	1.744	-0.244993	-0.736442	0.198916
Korn1	RR	R	R	M	23	31	45	20	23x31	45x20	Korn-2	311	166	596	146	3 to 6	5	1.351	0.765378	-1.17513	0.525625
Korn11	RR	R	R	F	23	31	45	20	23x31	45x20	Korn-2	434	289	647	367	3 to 6	8	2.347	-1.55779	1.37041	0.049284
Korn2	RR	R	R	M	23	31	45	20	23x31	45x20	Korn-3	337	218	583	121	3 to 6	10	1.406	-0.266509	0.00116198	0.170569	1	1.6026	0.00383
Korn5	RR	R	R	F	23	31	45	20	23x31	45x20	Korn-2	267	122	624	186	3 to 6	8		-0.750689	0.4771	0.165649
Korn6	RR	R	R	F	23	31	45	20	23x31	45x20	Korn-2	353	208	603	253	3 to 6	10	2.289	0.310162	-0.931401	0.184041	2	2.3059	0.00605
Korn8	RR	R	R	F	23	31	45	20	23x31	45x20	Korn-1	444	249	633	386	1 to 2	8	2.082	-0.676807	-0.641235	0.0961	2	1.659	0.00416
Korn9	RR	R	R	F	23	31	45	20	23x31	45x20	Korn-3	396	276	586	338	3 to 6	5	2.235	-0.685267	-0.1422	0.080089	2	1.7137	0.00438
Kwan10	CC	C	C	F	45	22	3	2	45x22	03x02	Kwan-1	284	132	570	193	3 to 6	5	2.067	2.91133	3.55486	0.3136
Kwan11	CC	C	C	F	45	22	3	2	45x22	03x02	Kwan-2	389	262	646	185	7+	5	2.304	0.656919	0.669309	0.139129	2	1.1074	0.00374
Kwan12	CC	C	C	F	45	22	3	2	45x22	03x02	Kwan-1	393	241	571	344	3 to 6	10	1.983	0.897082	0.943449	0.236196	2	1.5845	0.00418
Kwan13	CC	C	C	M	45	22	3	2	45x22	03x02	Kwan-3	325	215	566	273	7+	3	1.336	0.653372	0.0530493	0.2601	1	2.1973	0.00513
Kwan14	CC	C	C	F	45	22	3	2	45x22	03x02	Kwan-2	361	228	644	147	7+	5	2.305	-0.29913	-0.312528	0.151321	2	1.5067	0.00624
Kwan15	CC	C	C	F	45	22	3	2	45x22	03x02	Kwan-2	382	249	576	334	7+	8	1.89	-0.134226	0.502904	0.119716	2	2.0853	0.00648
Kwan16	CC	C	C	F	45	22	3	2	45x22	03x02	Kwan-1	413	261	627	360	3 to 6	5	1.869	-0.520715	0.348975	0.138384	3	2.0905	0.00511
Kwan17	CC	C	C	F	45	22	3	2	45x22	03x02	Kwan-2	422	288	595	350	7+	3	2.07	2.27406	1.38544	0.442225	3	1.3131	0.00365
Kwan18	CC	C	C	F	45	22	3	2	45x22	03x02	Kwan-3	409	298	648	337	7+	5	1.952	0.00350454	0.48736	0.179776	3	1.9552	0.00355
Kwan19	CC	C	C	F	45	22	3	2	45x22	03x02	Kwan-2	408	274	641	359	7+	8	1.935	1.53368	-0.165559	0.248004
Kwan20	CC	C	C	F	45	22	3	2	45x22	03x02	Kwan-3	414	303	681	333	7+	5	1.987	-0.977891	1.36189	0.085849	3	3.0698	0.00392
Kwan5	CC	C	C	M	45	22	3	2	45x22	03x02	Kwan-3	229	120	673	80	7+	5	1.447	-1.05707	0.818919	0.1024	1	2.5418	0.00304
Kwan6	CC	C	C	M	45	22	3	2	45x22	03x02	Kwan-3	217	108	590	199	7+	5	1.365	2.94742	3.64574	0.514089
Kwan8	CC	C	C	M	45	22	3	2	45x22	03x02	Kwan-3	235	126	676	184	7+	8	1.459	-0.458298	0.289227	0.1444	1	2.0988	0.00324
Kwan9	CC	C	C	M	45	22	3	2	45x22	03x02	Kwan-3	223	114	628	213	7+	2	2.912	-1.72543	0.649783	0.112896
Lego1	CC	C	C	M	c6a	c6b	22	7	c6	22x07	Lego-1	319	191	554	51	3 to 6	10	1.39	-0.711049	0.0483661	0.179776	1	2.2039	0.00345
Lfor3	CC	C	C	M	56	9	13	2	56x09	13x02	Lfor-1	338	142	618	141	3 to 6	5	1.41	0.945733	-0.559082	0.247009	1	2.0891	0.00407
Lfor4	CC	C	C	M	56	9	13	2	56x09	13x02	Lfor-2	303	166	562	151	1 to 2	5	1.326	-0.779317	-0.418042	0.173889
Lfor5	CC	C	C	F	56	9	13	2	56x09	13x02	Lfor-1	481	285	623	141	3 to 6	10	2.49	0.291786	-1.16691	0.173889	3	2.7363	0.00413
Lfor7	CC	C	C	F	56	9	13	2	56x09	13x02	Lfor-1	444	248	597	183	3 to 6	8	2.371	1.25027	0.181547	0.257049	2	1.4995	0.00576
Li1	CC	C	C	M	13	9	45	22	13x09	45x22	Li-1	308	116	589	64	3 to 6	2	1.368	-0.787887	-1.00388	0.162409	1	2.1345	0.00389
Li2	CC	C	C	F	13	9	45	22	13x09	45x22	Li-1	303	111	622	134	3 to 6	15	2.538	-1.19715	-0.354103	0.007569	2	2.4367	0.00685
Li7	CC	C	C	F	13	9	45	22	13x09	45x22	Li-1	434	242	624	384	3 to 6	3	2.23	-0.152386	-0.848461	0.126736	2	1.9575	0.00609
Li8	CC	C	C	F	13	9	45	22	13x09	45x22	Li-1	461	269	580	391	3 to 6	8	2.111	0.326061	0.0217411	0.203401	2	1.9082	0.00391
Log1	CR	C	R	M	c7a	c7b	13	22	c7	13x22	Log-1	239	126	612	94	3 to 6	8	1.454	-0.567172	0.314641	0.184041	1	2.0698	0.0062
Log4	CR	C	R	F	c7a	c7b	13	22	c7	13x22	Log-1	342	228	612	66	3 to 6	8	2.367	0.833561	-1.15308	0.559504	2	2.3119	0.00779
Moo1	CR	C	R	M	18	63	29	53	18x63	29x53	Moo-1	389	218	591	298	3 to 6	5	1.53	-0.333698	-0.945868	0.153664
Moo10	CR	C	R	F	18	63	29	53	18x63	29x53	Moo-1	439	249	604	389	3 to 6	3	1.882	-0.369763	-0.202401	0.142129	2	2.08	0.00444
Moo12	CR	C	R	F	18	63	29	53	18x63	29x53	Moo-1	483	293	628	402	3 to 6	5	1.956	3.22885	4.89794	0.1024	3	2.2965	0.0039
Moo13	CR	C	R	F	18	63	29	53	18x63	29x53	Moo-1	451	261	569	408	3 to 6	5	1.951	0.867103	-0.49174	0.194481	3	2.491	0.00536
Moo14	CR	C	R	F	18	63	29	53	18x63	29x53	Moo-1	488	298	590	413	3 to 6	8	1.748	-0.200514	-1.06856	0.198025	3	1.5608	0.00305
Moo15	CR	C	R	F	18	63	29	53	18x63	29x53	Moo-2	467	303	621	391	3 to 6	3	1.647	1.15676	0.45636	0.261121	3	1.6939	0.00218
Moo16	CR	C	R	F	18	63	29	53	18x63	29x53	Moo-1	475	285	655	417	3 to 6	3	2.045	0.0204406	-0.927869	0.173889	3	1.0606	0.00351
Moo3	CR	C	R	M	18	63	29	53	18x63	29x53	Moo-3	279	142	551	118	3 to 6	8	2.746	0.441123	-0.989381	0.190969	1	2.5641	0.00434
Moo5	CR	C	R	F	18	63	29	53	18x63	29x53	Moo-4	319	209	562	80	3 to 6	10	2.094	0.855108	-0.0217302	0.279841
Moo6	CR	C	R	M	18	63	29	53	18x63	29x53	Moo-4	207	98	588	151	3 to 6	5		0.00726737	1.10358	0.147456
Moo7	CR	C	R	M	18	63	29	53	18x63	29x53	Moo-4	234	95	595	218	3 to 6	10	1.281	0.758012	-0.785272	0.312481
Moo8	CR	C	R	F	18	63	29	53	18x63	29x53	Moo-2	399	235	608	103	3 to 6	3	1.711	-1.5256	0.273265	0.123904
Mrey1	CR	C	R	M	c8a	c8b	18	29	c8	18x29	Mrey-1	325	218	616	233	1 to 2	5	1.404	0.654687	-0.136453	0.373321	1	1.9199	0.00413
Mrey2	CR	C	R	M	c8a	c8b	18	29	c8	18x29	Mrey-1	198	122	570	75	1 to 2	5	1.386	0.0177466	-0.0970396	0.330625	1	2.0191	0.00371
Mrey3	CR	C	R	M	c8a	c8b	18	29	c8	18x29	Mrey-2	152	103	698	114	3 to 6	5	1.411	0.384805	-0.716409	0.294849
Mrey4	CR	C	R	M	c8a	c8b	18	29	c8	18x29	Mrey-2	177	128	636	147	3 to 6	5		0.189125	-0.738365	0.267289
Mrey5	CR	C	R	M	c8a	c8b	18	29	c8	18x29	Mrey-2	238	189	593	90	3 to 6	5	1.578	-0.20671	-0.519074	0.244036	1	1.9939	0.00394
Mrey6	CR	C	R	M	c8a	c8b	18	29	c8	18x29	Mrey-2	260	211	627	206	3 to 6	5	1.506	0.324103	-0.843696	0.339889	1	1.9169	0.00349
Mrey7	CR	C	R	F	c8a	c8b	18	29	c8	18x29	Mrey-3	155	122	662	44	1 to 2	5		0.312295	-0.131503	0.315844
Muld1	RR	R	R	M	24	22	3	29	24x22	03x29	Mul-1	364	191	651	158	1 to 2	5	1.425	-0.707842	-0.0733924	0.171396	1	2.2207	0.00401
Muld3	RR	R	R	F	24	22	3	29	24x22	03x29	Mul-2	437	285	591	137	1 to 2	8	2.357	0.416326	-0.745255	0.189225	2	1.0454	0.00389
Pas1	CC	C	C	F	2	20	9	45	02x20	09x45	Pas-1	136	293	568	162	1 to 2	5	2.402	-0.943526	-0.513652	0.0729	3	2.4946	0.00485
Pic10	CC	C	C	F	18	63	31	22	18x63	31x22	Pic-2	406	235	550	301	3 to 6	10	2.288	-1.3898	0.776754	0.097969
Pic11	CC	C	C	F	18	63	31	22	18x63	31x22	Pic-2	378	208	634	301	3 to 6	3	2.257	-0.584478	-0.28229	0.145924	2	1.9923	0.00764
Pic2	CC	C	C	M	18	63	31	22	18x63	31x22	Pic-1	391	195	630	269	3 to 6	3	1.342	0.667368	-1.42832	0.442225
Pic3	CC	C	C	M	18	63	31	22	18x63	31x22	Pic-2	266	96	703	90	3 to 6	8	1.343	-0.272452	1.37108	0.130321	1	2.5866	0.00462
Pic5	CC	C	C	M	18	63	31	22	18x63	31x22	Pic-2	348	211	595	195	3 to 6	5	1.267	-2.00263	1.69684	0.046656	1	1.4929	0.00394
Pig2	RC	R	C	M	7	29	c9a	c9b	07x29	c9	Pig-1	293	189	625	226	1 to 2	3		-0.262335	-0.981931	0.238144	1	2.1443	0.00341
Pig3	RC	R	C	F	7	29	c9a	c9b	07x29	c9	Pig-1	407	301	565	135	3 to 6	5	2.134	-0.990673	-0.166791	0.169744	3	1.8336	0.00339
Pig4	RC	R	C	M	7	29	c9a	c9b	07x29	c9	Pig-1	327	223	582	146	3 to 6	5	1.349	0.134366	-0.838361	0.239121	1	2.5641	0.00338
Pig5	RC	R	C	F	7	29	c9a	c9b	07x29	c9	Pig-1	332	228	580	146	3 to 6	3	2.058	-0.57223	-0.161927	0.222784
Pleet1	CC	C	C	M	16	3	31	22	16x03	31x22	Pleet-1	247	103	581	146	3 to 6	3	1.399	-0.511326	-0.387968	0.192721
Pleet10	CC	C	C	F	16	3	31	22	16x03	31x22	Pleet-2	323	209	653	247	7+	5	2.33	2.40279	1.05935	0.2304
Pleet11	CC	C	C	F	16	3	31	22	16x03	31x22	Pleet-2	236	122	593	247	7+	5		0.470241	0.923098	0.205209
Pleet2	CC	C	C	M	16	3	31	22	16x03	31x22	Pleet-2	313	199	559	213	7+	5	1.409	-0.885051	0.417237	0.128881
Pleet4	CC	C	C	M	16	3	31	22	16x03	31x22	Pleet-2	332	218	649	189	7+	10	1.4	1.05734	-0.146784	0.446224	1	2.0988	0.00367
Pleet5	CC	C	C	M	16	3	31	22	16x03	31x22	Pleet-2	236	122	643	100	7+	10	1.221	-0.122727	1.14247	0.106929	1	2.483	0.00408
Pleet6	CC	C	C	M	16	3	31	22	16x03	31x22	Pleet-2	312	198	561	100	7+	3	1.216	-1.11608	0.242047	0.197136	1	1.6191	0.00413
Pleet7	CC	C	C	M	16	3	31	22	16x03	31x22	Pleet-2	293	179	667	128	7+	5	1.189	0.110011	0.80738	0.222784	3	0.9696	0.00331
Pleet8	CC	C	C	M	16	3	31	22	16x03	31x22	Pleet-1	254	110	619	242	3 to 6	5	1.632	0.816442	-1.06639	0.364816
Pleet9	CC	C	C	F	16	3	31	22	16x03	31x22	Pleet-2	404	289	556	121	7+	10	2.508	1.30768	0.236916	0.478864
Rik10	RC	R	C	F	17	13	9	45	17x13	09x45	Rik-1	310	111	555	127	7+	5	2.712	0.752641	-0.98751	0.395641	2	1.9674	0.00635
Rik12	RC	R	C	M	17	13	9	45	17x13	09x45	Rik-2	222	108	559	201	3 to 6	8	1.495	0.997509	-0.705509	0.327184
Rik16	RC	R	C	F	17	13	9	45	17x13	09x45	Rik-1	331	132	560	253	7+	2	1.98	0.302297	-1.38321	0.213444
Rik16m	RC	R	C	M	17	13	9	45	17x13	09x45	Rik-3	309	195	605	306	3 to 6	5	1.377	1.47778	0.348022	0.196249	1	1.8987	0.00432
Rik17	RC	R	C	F	17	13	9	45	17x13	09x45	Rik-1	441	242	590	394	7+	10	1.981	0.226089	-0.626762	0.178084	2	1.4747	0.00478
Rik18	RC	R	C	F	17	13	9	45	17x13	09x45	Rik-1	461	262	615	398	7+	10	2.062	0.971984	-0.950619	0.421201	2	1.8571	0.00341
Rik19	RC	R	C	F	17	13	9	45	17x13	09x45	Rik-2	447	274	580	395	7+	5	2.154	-0.0316819	-0.581378	0.110889
Rik20	RC	R	C	F	17	13	9	45	17x13	09x45	Rik-2	461	288	625	407	7+	10	2.028	0.0869548	-0.524698	0.117649	3	2.3621	0.00309
Rik21	RC	R	C	F	17	13	9	45	17x13	09x45	Rik-2	471	298	618	409	7+	3	1.796	0.122863	-1.2471	0.148225	3	1.978	0.00279
Rik22	RC	R	C	F	17	13	9	45	17x13	09x45	Rik-3	494	321	630	390	3 to 6	8	1.554	1.75054	1.1647	0.426409	3	2.6709	0.00562
Rik3	RC	R	C	M	17	13	9	45	17x13	09x45	Rik-1	321	122	609	92	7+	8	1.497	0.926506	-0.545572	0.268324	1	1.6801	0.00458
Rik4	RC	R	C	M	17	13	9	45	17x13	09x45	Rik-1	327	128	605	313	7+	10		1.95287	0.630962	0.700569
Rik5	RC	R	C	M	17	13	9	45	17x13	09x45	Rik-2	410	237	558	348	7+	5	1.426	0.137202	-1.62411	0.2025
Rik6	RC	R	C	M	17	13	9	45	17x13	09x45	Rik-2	430	257	583	360	7+	8		0.507594	-0.793238	0.244036
Robo1	CR	C	R	M	c10a	c10b	45	56	c10	45x56	Robo-1	231	198	596	45	1 to 2	5	1.291	-0.469195	-0.922333	0.181476	1	1.554	0.00325
Rodd1	CC	C	C	M	9	45	13	2	09x45	13x02	Rodd-1	419	142	583	188	1 to 2	8	1.454	0.677173	-1.11545	0.465124
Rodd2	CC	C	C	M	9	45	13	2	09x45	13x02	Rodd-1	443	166	630	148	1 to 2	8	1.457	0.513103	-1.34196	0.255025	1	2.1542	0.00457
Rodd3	CC	C	C	M	9	45	13	2	09x45	13x02	Rodd-2	326	191	593	147	1 to 2	8	1.375	1.31635	-0.706721	0.683929
Rodd4	CC	C	C	F	9	45	13	2	09x45	13x02	Rodd-2	430	292	627		1 to 2	10	2.272	0.177912	-0.707702	0.201601	3	2.6452	0.00444
Scul1a	RR	R	R	M	16	53	2	63	16x53	02x63	Scula-1	254	116	554	36	1 to 2	3		1.51027	0.369384	0.568516	1	2.3897	0.00401
Scul3b	RR	R	R	M	16	53	2	63	16x53	02x63	Sculb-1	242	128	667	60	3 to 6	3		-0.0334058	-0.994475	0.297025
Scul4b	RR	R	R	M	16	53	2	63	16x53	02x63	Sculb-1	303	189	563	95	3 to 6	3	1.751	1.1029	-0.533726	0.455625	1	2.0412	0.00443
Scul5b	RR	R	R	M	16	53	2	63	16x53	02x63	Sculb-1	337	223	614	278	3 to 6	5	1.392	0.367347	-0.891387	0.217156	1	2.0348	0.00289
Scul7b	RR	R	R	F	16	53	2	63	16x53	02x63	Sculb-1	435	321	563	116	3 to 6	3	2.373	-2.65445	2.93858	0	3	1.8174	0.00573
Scul8b	RR	R	R	F	16	53	2	63	16x53	02x63	Sculb-1	323	209	623	116	3 to 6	20	2.018	0.0147232	-1.39273	0.374544
Scul9a	RR	R	R	F	16	53	2	63	16x53	02x63	Scula-2	356	242	562		1 to 2	10	1.993	0.318481	-0.753085	0.258064	2	2.0642	0.00415
Trex1	RC	R	C	M	9	20	c11a	c11b	09x20	c11	Trex-1	365	218	554	292	1 to 2	5	1.424	0.544729	-1.40619	0.4096	1	1.4307	0.0031
Trex2	RC	R	C	M	9	20	c11a	c11b	09x20	c11	Trex-2	347	237	621	255	1 to 2	5	1.346	0.715735	-1.27715	0.385641
Troi1	RC	R	C	M	45	17	22	7	45x17	22x07	Troi-1	387	179	601	316	3 to 6	8		0.7825	-1.13569	0.429025	3	0.7991	0.00346
Troi6	RC	R	C	F	45	17	22	7	45x17	22x07	Troi-1	456	248	568	249	3 to 6	5	2.496	-0.0431223	-1.78689	0.210681	2	2.276	0.00508
Wizz10	RC	R	C	F	7	16	31	22	07x16	31x22	Wizz-3	305	180	653	175	3 to 6	5	2.198	2.3669	1.64459	0.338724	2	1.2893	0.00533
Wizz11	RC	R	C	F	7	16	31	22	07x16	31x22	Wizz-1	412	222	605	310	7+	5	2.173	-0.00534333	-0.225846	0.209764	2	2.0485	0.00595
Wizz12	RC	R	C	F	7	16	31	22	07x16	31x22	Wizz-2	414	251	621	358	3 to 6	5	1.764	-1.33468	0.934341	0.138384
Wizz16	RC	R	C	F	7	16	31	22	07x16	31x22	Wizz-1	459	269	552	408	7+	8	2.011	1.27123	-0.154749	0.414736	2	1.3574	0.00494
Wizz17	RC	R	C	F	7	16	31	22	07x16	31x22	Wizz-1	493	303	593	412	7+	5	1.706	-0.380926	-1.0949	0.198916	3	1.1248	0.00292
Wizz2	RC	R	C	M	7	16	31	22	07x16	31x22	Wizz-1	347	125	658	300	7+	5	1.32	0.26259	-0.990958	0.191844
Wizz3	RC	R	C	M	7	16	31	22	07x16	31x22	Wizz-1	325	103	665	110	7+	5	1.361	-0.107486	-0.802965	0.199809
Wizz4	RC	R	C	M	7	16	31	22	07x16	31x22	Wizz-2	355	192	563	283	3 to 6	5	1.43	-0.507453	-0.759877	0.3481	1	2.0698	0.00562
Wizz5	RC	R	C	M	7	16	31	22	07x16	31x22	Wizz-2	273	110	586	117	3 to 6	5	1.269	0.518062	-0.563027	0.181476
Wizz6	RC	R	C	M	7	16	31	22	07x16	31x22	Wizz-2	378	215	628	322	3 to 6	5	1.467	-0.177411	-0.628906	0.332929	1	1.9908	0.00496
Worf2	CR	C	R	M	2	20	3	9	02x20	03x09	Worf-1	329	116	624	193	3 to 6	5	1.361	0.916823	-0.970811	0.414736
Worf3	CR	C	R	F	2	20	3	9	02x20	03x09	Worf-1	342	129	630	434	3 to 6	5	2.077	-1.73766	0.935985	0.099225	2	1.6793	0.00486
Zeb1	CR	C	R	M	22	7	53	63	22x07	53x63	Zeb-1	300	191	618	95	3 to 6	8	1.334	0.15071	-1.51849	0.400689	1	1.6081	0.00359
Zeb2	CR	C	R	M	22	7	53	63	22x07	53x63	Zeb-1	227	118	665	95	3 to 6	5	1.494	-2.0741	0.987045	0.0676	2	0.5607	0.0029
Zeb3	CR	C	R	F	22	7	53	63	22x07	53x63	Zeb-1	289	180	556	41	3 to 6	5	2.611	-0.170911	-0.528304	0.196249	2	1.6193	0.00543
Zuul1	CR	C	R	M	9	45	13	29	09x45	13x29	Zuul-1	343	202	595	230	7+	8		0.957439	-0.763547	0.373321	1	1.8566	0.00355
Zuul11	CR	C	R	F	9	45	13	29	09x45	13x29	Zuul-1	410	269	610	375	7+	8	1.786	-0.0883589	-0.478796	0.151321	2	1.3097	0.00398
Zuul2	CR	C	R	M	9	45	13	29	09x45	13x29	Zuul-1	249	108	626	227	7+	3	1.266	0.88054	-0.712281	0.412164
Zuul3	CR	C	R	F	9	45	13	29	09x45	13x29	Zuul-1	273	132	672	87	7+	8	2.383	2.07101	1.68032	0.289444
Zuul4	CR	C	R	M	9	45	13	29	09x45	13x29	Zuul-1	261	120	635	95	7+	3	1.239	-1.14618	-0.387198	0.184041	1	2.292	0.00586
Zuul5	CR	C	R	M	9	45	13	29	09x45	13x29	Zuul-2	228	114	658	204	1 to 2	5	1.288	1.00301	0.0447485	0.444889
Zuul6	CR	C	R	F	9	45	13	29	09x45	13x29	Zuul-2	225	111	657	165	1 to 2	10		1.12757	1.22206	0.1521	2	2.1613	0.00513
Zuul7	CR	C	R	F	9	45	13	29	09x45	13x29	Zuul-1	383	242	651	328	7+	8	1.867	0.120572	-0.641616	0.148225	2	1.5769	0.00464
Zuul8	CR	C	R	F	9	45	13	29	09x45	13x29	Zuul-1	392	251	564	340	7+	10	1.928	0.778916	-1.04669	0.391876
Zuul9	CR	C	R	F	9	45	13	29	09x45	13x29	Zuul-1	430	289	586	363	7+	5	1.83	-0.00403822	-0.339948	0.196249

## Sheet: G4 behaviour
ID	Treatment	G1 female Treatment	G1 male Treatment	Sex	Maternal grandmother line (G2)	Maternal grandfather line (G2)	Paternal grandmother line (G2)	Paternal grandfather line (G2)	Maternal line (G3)	Paternal line (G3)	Brood identifier	Age when tested (days)	Julian date tested	Time of day tested (minutes from 12am)	Days until isolated from siblings (Julian)	Brood size category	Handling time (s)	Standard length (body length)	CA1 score	CA2 score	Inner/total squares	Activity (Inner + Outer squares)	CA1 score (First half of trial: 0-3.5min)	CA2 score (First half of trial: 0-3.5min)	CA1 score (Second half of trial: 3.5-7min)	CA2 score (Second half of trial: 3.5-7min)	Inner/total squares (First half: 0-3.5min)	Inner/total squares (Second half of trial: 3.5-7min)	ELISA run	Dopamine (ng/mL; sqrt)	Brain weight
ArKw1	RC	R	C	M	20x56	c1	45x22	03x02	20x56.c1	45x22.03x02	ArKw-1	245	43	669	177	3 to 6	8	3.013	-0.265462	-0.368167	0.264	236	-0.658391	-0.400522	0.00690303	0.687543	0.276119	0.254902	4	0.157	0.00285
ArKw2	RC	R	C	M	20x56	c1	45x22	03x02	20x56.c1	45x22.03x02	ArKw-2	204	89	572	122	3 to 6	8	3.332	-1.01615	-0.185135	0.115	218	-1.09607	0.46227	-0.681669	-0.326295	0.174603	0.0326087	2	1.058	0.00384
ArKw3	RC	R	C	M	20x56	c1	45x22	03x02	20x56.c1	45x22.03x02	ArKw-2	215	100	589	142	3 to 6	5	3.129	-1.85529	1.21762	0.115	245	-1.87103	-1.41847	-1.37555	-1.16783	0.145833	0.0693069	2	1.364	0.00288
ArKw6	RC	R	C	F	20x56	c1	45x22	03x02	20x56.c1	45x22.03x02	ArKw-1	262	60	603	210	3 to 6	10	4.16667	-0.68757	1.71246	0.114	176	0.704259	-0.708409	-1.42738	-1.15489	0.24	0.019802	1	1.678	0.00473
ArPl1	RC	R	C	M	20x56	c1	16x03	31x22	20x56.c1	16x03.31x22	ArPl-1	234	37	627	170	3 to 6	8	2.787	-0.759365	0.679461	0.101	239	-0.0950206	-0.0344148	-0.953184	-0.634866	0.18	0.0431655	g3	2.783	0.00456
ArPl10	RC	R	C	F	20x56	c1	16x03	31x22	20x56.c1	16x03.31x22	ArPl-1	266	69	650	205	3 to 6	5	4.22172	0.282482	0.607982	0.017	122	0.199728	-0.500321	0.453681	-0.427448	0.0227273	0.0128205	1	1.174	0.0049
ArPl11	RC	R	C	F	20x56	c1	16x03	31x22	20x56.c1	16x03.31x22	ArPl-1	330	143	649	234	3 to 6	8	4.05473	0.266448	-0.273124	0.13	217	0.574372	-0.133603	-0.160594	0.838436	0.227273	0.0620155
ArPl14	RC	R	C	M	20x56	c1	16x03	31x22	20x56.c1	16x03.31x22	ArPl-3	284	152	612	233	3 to 6	5	2.735	-1.55373	0.56892	0.091	254	-2.32663	-1.94113	-0.737065	-0.136591	0.0948905	0.0854701	4	0.204	0.00339
ArPl16	RC	R	C	F	20x56	c1	16x03	31x22	20x56.c1	16x03.31x22	ArPl-3	261	119	645	191	3 to 6	8		0.181027	-0.775993	0.231	157	-0.0651922	0.51273	0.180731	0.599937	0.394366	0.0930233	3	1.721	0.00398
ArPl2	RC	R	C	M	20x56	c1	16x03	31x22	20x56.c1	16x03.31x22	ArPl-1	253	56	583	198	3 to 6	3	3.202	-0.96127	0.143252	0.195	294	-0.949656	-0.260918	-0.726895	-0.145171	0.237179	0.144928	1	0.813	0.00423
ArPl3	RC	R	C	M	20x56	c1	16x03	31x22	20x56.c1	16x03.31x22	ArPl-2	233	70	569	176	3 to 6	5	2.912	-0.868783	0.124182	0.151	200	-0.411961	0.423541	-1.03147	-0.51052	0.230769	0.0361446	1	0.666	0.0036
ArPl4	RC	R	C	M	20x56	c1	16x03	31x22	20x56.c1	16x03.31x22	ArPl-2	246	83	568	200	3 to 6	5	2.703	-0.921423	-0.175192	0.224	300	-0.938827	0.253181	-0.646389	-0.103315	0.284024	0.145038	4	0.158	0.00455
ArPl5	RC	R	C	M	20x56	c1	16x03	31x22	20x56.c1	16x03.31x22	ArPl-2	255	92	598	218	3 to 6	5	2.864	-1.03724	-0.0578705	0.195	196	-0.580696	0.986767	-1.04011	-0.642132	0.285714	0.0714286
ArPl7	RC	R	C	M	20x56	c1	16x03	31x22	20x56.c1	16x03.31x22	ArPl-3	248	106	576	211	3 to 6	3	2.747	-0.183059	-0.549236	0.212	251	0.159336	0.980803	-0.52679	0.202797	0.378641	0.0945946
ArPl8	RC	R	C	M	20x56	c1	16x03	31x22	20x56.c1	16x03.31x22	ArPl-2	273	110	636	246	3 to 6	5	2.885	-0.984686	0.165512	0.189	229	-1.36627	-0.279703	-0.422071	-0.572368	0.25	0.0823529	2	1.031	0.00327
ArPl9	RC	R	C	F	20x56	c1	16x03	31x22	20x56.c1	16x03.31x22	ArPl-1	296	99	656	162	3 to 6	8	4.57921	0.87977	-0.857873	0.395	158	0.674296	0.403884	0.695054	1.14683	0.477612	0.32967
BnHp1	RR	R	R	F	03x29	07x56	02x09	45x03	03x29.07x56	02x09.45x03	BnHp-1	156	54	607	100	1 to 2	3	4.14692	-1.27414	0.156609	0.162	217	-1.48272	-0.183385	-0.771057	-0.462207	0.224638	0.0506329	1	0.78	0.00474
BnSc1	RR	R	R	M	03x29	07x56	16x53	02x63	03x29.07x56	16x53.02x63	BnSc-1	248	103	557	180	3 to 6	8	3.204	0.602409	-1.26085	0.421	134	0.280721	0.954201	0.582179	1.15384	0.596154	0.317073	4	0.257	0.00427
BnSc2	RR	R	R	M	03x29	07x56	16x53	02x63	03x29.07x56	16x53.02x63	BnSc-2	189	76	662	148	3 to 6	2	2.679	0.764468	-0.827558	0.405	117	0.214613	0.398305	1.02806	0.90272	0.4	0.421053
BnSc4	RR	R	R	F	03x29	07x56	16x53	02x63	03x29.07x56	16x53.02x63	BnSc-1	231	86	622	180	3 to 6	5	4.03448	0.60245	-1.08322	0.321	160	0.282238	0.349557	0.632373	1.37425	0.333333	0.304878
BnSc6	RR	R	R	F	03x29	07x56	16x53	02x63	03x29.07x56	16x53.02x63	BnSc-2	232	119	614	178	3 to 6	5	3.95146	0.820879	-0.942761	0.411	108	0.656523	0.591824	0.582623	1.1622	0.604651	0.292308	3	1.855	0.00527
C7Pc1	CC	C	C	M	CF2127a	CF2127b	18x63	31x22	CF2127	18x63.31x22	C7Pc-1	267	70	628	170	7+	5	3.127	-0.240488	-1.46854	0.255	279	-1.79496	-0.2953	0.623372	1.54064	0.215054	0.344086	1	0.76	0.0035
C7Pc12	CC	C	C	F	CF2127a	CF2127b	18x63	31x22	CF2127	18x63.31x22	C7Pc-1	251	54	636	196	7+	8	4.12442	-0.736279	0.553688	0.122	239	-0.31908	-0.69542	-0.781638	-0.191609	0.147059	0.0873786	1	1.46	0.00487
C7Pc13	CC	C	C	F	CF2127a	CF2127b	18x63	31x22	CF2127	18x63.31x22	C7Pc-2	217	78	638	148	3 to 6	5	4.08491	-1.33176	1.24345	0.169	184	-1.0861	-1.17578	-1.17233	-1.09929	0.27619	0.0253165	1	1.618	0.0047
C7Pc14	CC	C	C	F	CF2127a	CF2127b	18x63	31x22	CF2127	18x63.31x22	C7Pc-1	316	119	555	252	7+	20	4.06667	-1.63628	0.482417	0.08	189	-2.67273	-2.00853	-0.604102	-0.0581681	0.0373832	0.134146	3	1.63	0.00394
C7Pc2	CC	C	C	M	CF2127a	CF2127b	18x63	31x22	CF2127	18x63.31x22	C7Pc-1	234	37	569	204	7+	5	3.07	-1.22644	0.12733	0.122	230	-1.23889	0.061445	-0.834497	-0.42839	0.15625	0.0428571	g3	1.901	0.00387
C7Pc3	CC	C	C	M	CF2127a	CF2127b	18x63	31x22	CF2127	18x63.31x22	C7Pc-1	273	76	570	212	7+	5	2.896	0.0630247	-0.30416	0.173	209	0.107346	0.271264	-0.11013	0.17644	0.236364	0.10101	1	0.514	0.00334
CmGl1	RR	R	R	M	29x16	02x09	45x20	16x53	29x16.02x09	45x20.16x53	CmGl-1	260	48	645	65	1 to 2	8	3.237	-0.793628	0.406143	0.173	197	-0.205177	0.252818	-1.22618	-0.84046	0.313131	0.0306122	1	1.045	0.00435
CrDn1	RC	R	C	F	13x31	56x09	17x63	22x07	13x31.56x09	17x63.22x07	CrDn-1	202	91	640	110	1 to 2	8	5.58031	1.53574	0.27326	0.494	82	1.09333	0.0171859	1.17341	0.660839	0.666667	0.418182	2	0.831	0.00443
CrDn4	RC	R	C	F	13x31	56x09	17x63	22x07	13x31.56x09	17x63.22x07	CrDn-2	211	120	617	155	3 to 6	5	3.51832	1.3577	-0.274959	0.438	65	1.26164	-0.493003	1.51913	0.193551	0.473684	0.434783	3	1.549	0.00348
DnKw1	CC	C	C	M	17x63	22x07	45x22	03x02	17x63.22x07	45x22.03x02	DnKw-1	229	65	587	157	1 to 2	8	2.945	-0.282018	-0.306182	0.259	221	0.143185	0.702382	-0.520724	0.195273	0.389474	0.15873	1	0.902	0.00246
DnKw2	CC	C	C	M	17x63	22x07	45x22	03x02	17x63.22x07	45x22.03x02	DnKw-2	220	56	744	179	1 to 2	5	3.11	0.0600001	0.348976	0.189	186	0.695759	-0.0173913	-0.622012	0.0395998	0.313433	0.117647	4	0.574	0.00254
DnKw3	CC	C	C	M	17x63	22x07	45x22	03x02	17x63.22x07	45x22.03x02	DnKw-2	278	114	645	208	1 to 2	5	2.848	-1.09248	0.428855	0.221	214	-0.852379	0.0317859	-0.944331	-0.824703	0.322034	0.09375	3	0.777	0.00267
DnMR1	CR	C	R	F	17x63	22x07	c8	18x29	17x63.22x07	c8.18x29	DnMR-1	226	60	575	164	1 to 2	5	3.00413	-0.0388196	-0.650157	0.142	191	-0.257452	0.879842	0.214074	0.157174	0.182692	0.091954	1	1.012	0.00399
DnMR2	CR	C	R	F	17x63	22x07	c8	18x29	17x63.22x07	c8.18x29	DnMR-2	248	115	584	132	3 to 6	10	4.125	1.35025	0.220513	0.46	101	1.77299	-1.05871	0.796782	1.04114	0.454545	0.470588
DnMR3	CR	C	R	F	17x63	22x07	c8	18x29	17x63.22x07	c8.18x29	DnMR-2	260	127	640	170	3 to 6	5	4.02315	0.0922112	-0.0281147	0.202	174	0.3822	0.14036	-0.220773	0.173779	0.368421	0.0714286
DnMR4	CR	C	R	F	17x63	22x07	c8	18x29	17x63.22x07	c8.18x29	DnMR-2	269	146	612	216	3 to 6	8	3.1658	-0.147946	0.240866	0.208	179	0.421423	0.357343	-0.598929	-0.368289	0.3125	0.0843373	3	0.507	0.00375
GlMl1	RR	R	R	F	45x20	16x53	24x22	03x29	45x20.16x53	24x22.03x29	GlMl-1	264	71	608	202	1 to 2	3	4.45	-0.159203	-0.103995	0.096	158	-0.0152556	-0.413351	-0.22583	0.625762	0.0810811	0.107143
GlMl2	RR	R	R	M	45x20	16x53	24x22	03x29	45x20.16x53	24x22.03x29	GlMl-1	291	98	678	178	1 to 2	3	3.017	-0.467727	-0.74585	0.274	271	-0.536155	0.979245	-0.303577	0.202526	0.331081	0.203252	4	0.669	0.00393
GlMl3	RR	R	R	M	45x20	16x53	24x22	03x29	45x20.16x53	24x22.03x29	GlMl-2	196	75	601	148	3 to 6	5	3.113	0.023797	1.09778	0.095	96	-1.33177	-0.686079	1.35288	-1.88252	0.128571	0
GlMl4	RR	R	R	M	45x20	16x53	24x22	03x29	45x20.16x53	24x22.03x29	GlMl-2	185	64	591	46	3 to 6	5	2.675	-0.664715	-0.293087	0.137	234	-0.299574	0.809396	-0.923934	-0.281449	0.246032	0.00925926
GlMl6	RR	R	R	F	45x20	16x53	24x22	03x29	45x20.16x53	24x22.03x29	GlMl-2	236	115	557	130	3 to 6	5	4.12245	0.38032	-1.2265	0.257	184	0.0665739	0.848347	0.422669	1.12046	0.343137	0.146341
GnDt1	RR	R	R	F	07x56	02x18	45x03	29x16	07x56.02x18	45x03.29x16	GnDt-1	347	150	613	182	1 to 2	3	4.80097	-0.784796	0.0519619	0.145	194	-1.49252	-0.545793	-0.040128	-0.0721539	0.178862	0.0985915	3	1.245	0.00573
GnDt4	RR	R	R	F	07x56	02x18	45x03	29x16	07x56.02x18	45x03.29x16	GnDt-2	220	105	585	152	3 to 6	5	3.62736	-1.17896	0.778672	0.147	185	-1.09027	-0.996465	-0.998915	-0.545042	0.183673	0.103448	2	1.168	0.00397
GnDt5	RR	R	R	F	07x56	02x18	45x03	29x16	07x56.02x18	45x03.29x16	GnDt-2	242	127	668	175	3 to 6	3	3.56436	-0.673322	-0.191341	0.15	188	-1.68089	-0.45193	0.258514	-0.207699	0.230088	0.0266667
GnDt6	RR	R	R	F	07x56	02x18	45x03	29x16	07x56.02x18	45x03.29x16	GnDt-2	251	146	583	184	3 to 6	5	3.31088	-1.25027	1.14773	0.076	198	-1.64725	-1.59208	-0.586743	-0.952528	0.0854701	0.0617284	3	0.189	0.00342
GnDt7	RR	R	R	F	07x56	02x18	45x03	29x16	07x56.02x18	45x03.29x16	GnDt-2	248	143	560	191	3 to 6	8	3.21081	-2.21665	1.96275	0.044	273	-2.42931	-2.66954	-1.44709	-1.45969	0.075	0
HdC3-1	RC	R	C	M	56x31	c5	CF2123a	CF2123b	56x31.c5	CF2123	HdC3-1	297	103	615	50	1 to 2	5	2.948	-1.42988	0.700296	0.103	224	-1.22493	-0.0600375	-1.08949	-1.1486	0.154472	0.039604	2	1.287	0.00344
HdRd1	RC	R	C	M	56x31	c5	09x45	13x02	56x31.c5	09x45.13x02	HdRd-1	238	50	634	161	3 to 6	8	3.167	1.16361	-0.386587	0.5	113	1.18968	-0.271162	0.603522	1.29707	0.740741	0.430233
HdRd14	RC	R	C	F	56x31	c5	09x45	13x02	56x31.c5	09x45.13x02	HdRd-4	181	71	669	130	3 to 6	5	3.89565	0.766295	-1.14353	0.51	156	0.538986	0.429844	0.600191	1.5343	0.5625	0.467391
HdRd16	RC	R	C	F	56x31	c5	09x45	13x02	56x31.c5	09x45.13x02	HdRd-5	231	121	590	179	3 to 6	5	3.98086	-0.0905538	-0.823864	0.169	202	-0.182798	0.712929	-0.100671	0.542228	0.291262	0.040404
HdRd18	RC	R	C	F	56x31	c5	09x45	13x02	56x31.c5	09x45.13x02	HdRd-5	248	148	583		3 to 6	5	3.77833	0.0224406	1.14781	0.142	156	-0.186747	-1.42691	0.325761	-0.798451	0.208791	0.0615385	3	1.18	0.00334
HdRd19	RC	R	C	F	56x31	c5	09x45	13x02	56x31.c5	09x45.13x02	HdRd-3	270	126	627	214	3 to 6	5	3.4802	-0.309115	-0.00839363	0.171	188	0.155163	0.388163	-0.839416	-0.210724	0.311111	0.0408163	3	0.472	0.00395
HdRd2	RC	R	C	M	56x31	c5	09x45	13x02	56x31.c5	09x45.13x02	HdRd-1	272	84	624	173	3 to 6	5	2.826	0.239825	0.103761	0.25	165	0.174871	0.125819	0.204534	-0.504489	0.37234	0.0985915	2	0.858	0.00384
HdRd3	RC	R	C	M	56x31	c5	09x45	13x02	56x31.c5	09x45.13x02	HdRd-1	302	114	616	188	3 to 6	5	3.034	0.184962	-0.666228	0.247	195	-0.0266974	0.102142	0.157521	0.940604	0.270833	0.222222	3	0.511	0.00304
HdRd4	RC	R	C	M	56x31	c5	09x45	13x02	56x31.c5	09x45.13x02	HdRd-2	228	64	563	184	3 to 6	5	2.579	0.436031	0.639313	0.182	149	1.18341	-1.04216	-0.247912	0.505766	0.36	0.0909091
HdRd6	RC	R	C	M	56x31	c5	09x45	13x02	56x31.c5	09x45.13x02	HdRd-3	278	144	631	188	3 to 6	8	3.044	0.775884	-1.01432	0.479	143	0.329153	0.575392	0.908681	1.03458	0.576271	0.404762	3	0.171
HdRd8	RC	R	C	M	56x31	c5	09x45	13x02	56x31.c5	09x45.13x02	HdRd-3	286	152	555	206	3 to 6	3	2.554	0.447204	-1.11087	0.355	204	0.351658	0.741897	0.137816	1.1533	0.609756	0.180328	3	0.476	0.00306
KrBn1	RR	R	R	M	23x31	45x20	03x29	07x56	23x31.45x20	03x29.07x56	KrBn-1	303	65	654	211	3 to 6	5	3.226	-0.818094	-0.653559	0.147	232	-0.889533	0.633565	-0.697348	0.117725	0.244275	0.019802	1	0.533	0.00324
KrBn10	RR	R	R	F	23x31	45x20	03x29	07x56	23x31.45x20	03x29.07x56	KrBn-1	282	44	658	217	3 to 6	3	4.54502											g3	3.689	0.0047
KrBn11	RR	R	R	F	23x31	45x20	03x29	07x56	23x31.45x20	03x29.07x56	KrBn-2	307	69	582	245	7+	8	4.06584	1.3902	0.0648565	0.255	154	0.311101	0.532898	2.17444	-0.768528	0.300971	0.156863	1	1.005	0.00574
KrBn12	RR	R	R	F	23x31	45x20	03x29	07x56	23x31.45x20	03x29.07x56	KrBn-2	344	121	620	278	7+	10	4.30688	-0.563343	1.35665	0.161	200	0.405628	-0.329039	-1.21367	-1.45856	0.291667	0.0384615
KrBn13	RR	R	R	F	23x31	45x20	03x29	07x56	23x31.45x20	03x29.07x56	KrBn-2	322	99	627	278	7+	5	4.53975	0.454933	-1.46884	0.417	152	0.116704	0.997348	0.471695	1.40196	0.525	0.291667
KrBn14	RR	R	R	M	23x31	45x20	03x29	07x56	23x31.45x20	03x29.07x56	KrBn-2	357	144	602	285	7+	5	2.452	-0.574292	-0.0721227	0.231	226	-0.245853	0.632201	-0.808285	-0.574461	0.356061	0.0531915	4	0.236
KrBn15	RR	R	R	F	23x31	45x20	03x29	07x56	23x31.45x20	03x29.07x56	KrBn-2	245	141	614	192	7+	5	3.76098	-0.91767	-0.112734	0.207	204	-0.968657	0.441272	-0.518948	-0.267928	0.255814	0.12	3	1.474	0.0041
KrBn3	RR	R	R	M	23x31	45x20	03x29	07x56	23x31.45x20	03x29.07x56	KrBn-1	288	50	576	239	3 to 6	5	2.813	0.567109	-0.0693529	0.27	123	0.461696	0.559796	0.57253	-0.359199	0.436364	0.132353
KrBn4	RR	R	R	M	23x31	45x20	03x29	07x56	23x31.45x20	03x29.07x56	KrBn-2	278	55	597	243	7+	8	2.821	-0.559043	-0.0796987	0.144	181	0.0339506	0.734354	-0.846312	-0.171247	0.267442	0.0315789
KrBn5	RR	R	R	M	23x31	45x20	03x29	07x56	23x31.45x20	03x29.07x56	KrBn-3	229	83	630	174	1 to 2	5	2.616	-1.45794	0.851641	0.203	272	-1.9341	-1.76743	-0.830583	-0.518912	0.22561	0.166667	4	0.412	0.0036
KrBn6	RR	R	R	M	23x31	45x20	03x29	07x56	23x31.45x20	03x29.07x56	KrBn-4	246	100	628	183	1 to 2	8	2.961	0.18015	-1.19935	0.193	219	0.0541234	0.91216	0.108188	1.09827	0.254717	0.132743	2	1.238	0.00338
KrBn7	RR	R	R	M	23x31	45x20	03x29	07x56	23x31.45x20	03x29.07x56	KrBn-5	220	106	664	163	1 to 2	8	2.699	-0.499856	-0.59019	0.172	245	-0.757762	0.208124	-0.301703	0.432866	0.256	0.0833333
KrBn8	RR	R	R	M	23x31	45x20	03x29	07x56	23x31.45x20	03x29.07x56	KrBn-2	337	114	585	279	7+	5	2.459	-0.570416	0.246496	0.178	215	0.0728802	0.628289	-1.06056	-0.701136	0.319588	0.059322	4	0.354	0.00321
KrBn9	RR	R	R	M	23x31	45x20	03x29	07x56	23x31.45x20	03x29.07x56	KrBn-2	238	124	552	176	7+	8	2.764	-0.67213	0.118698	0.175	195	-0.117036	0.430514	-0.92409	-0.33432	0.315217	0.0485437	4	0.244	0.00313
KrCm1	RR	R	R	M	23x31	45x20	29x16	02x09	23x31.45x20	29x16.02x09	KrCm-1	262	35	662	212	1 to 2	5	2.798	0.56596	-1.55432	0.378	149	0.173263	1.05375	0.568811	1.47062	0.5	0.260274	g3	2.655	0.00263
KrCm3	RR	R	R	M	23x31	45x20	29x16	02x09	23x31.45x20	29x16.02x09	KrCm-2	252	70	659	202	7+	3	2.807	-0.242771	-0.973526	0.154	229	-0.201459	0.869123	-0.338934	0.722341	0.288462	0.04	1	0.861	0.00272
KrCm4	RR	R	R	F	23x31	45x20	29x16	02x09	23x31.45x20	29x16.02x09	KrCm-2	320	148	645	147	7+	8	4.43069	0.903981	-0.709157	0.261	143	0.71541	0.219237	0.734787	1.1044	0.340909	0.232323	3	2.149	0.00364
KrCm5	RR	R	R	F	23x31	45x20	29x16	02x09	23x31.45x20	29x16.02x09	KrCm-2	308	126	568	223	7+	5	3.94924	-0.307827	0.718024	0.238	194	-0.558788	-0.766938	0.0491313	-0.748918	0.382979	0.1	3	0.157	0.00443
KrCm6	RR	R	R	F	23x31	45x20	29x16	02x09	23x31.45x20	29x16.02x09	KrCm-2	273	91	679	219	7+	8	4	-0.929049	-0.464145	0.117	207	-0.810658	1.02743	-0.713283	-0.233391	0.177966	0.0337079	2	1.217	0.00404
KrCm7	RR	R	R	F	23x31	45x20	29x16	02x09	23x31.45x20	29x16.02x09	KrCm-2	302	120	561	237	7+	5	3.88333	0.841926	-0.859488	0.461	155	0.350203	0.455075	1.04895	0.915451	0.5	0.432099	3	2.064	0.00406
KwLF10	CC	C	C	F	45x22	03x02	56x09	13x02	45x22.03x02	56x09.13x02	KwLF-1	275	91	718	204	7+	5	3.77949	1.08374	2.35909	0	87	1.14808	-1.84476	1.23453	-1.85662	0	0
KwLF12	CC	C	C	F	45x22	03x02	56x09	13x02	45x22.03x02	56x09.13x02	KwLF-1	317	143	619	211	7+	5	3.70109	1.12208	0.38929	0.303	123	0.636537	0.158512	1.48742	-0.740687	0.328358	0.267857
KwLF13	CC	C	C	F	45x22	03x02	56x09	13x02	45x22.03x02	56x09.13x02	KwLF-3	207	71	578	166	3 to 6	5	3.78534	0.646869	0.520222	0.188	139	-0.520687	-1.62401	1.40771	-0.0432775	0.134831	0.28
KwLF14	CC	C	C	F	45x22	03x02	56x09	13x02	45x22.03x02	56x09.13x02	KwLF-2	280	120	587	216	7+	5	3.64407	-0.451174	0.615949	0.128	204	-0.14265	-0.252578	-0.687608	-0.781855	0.214876	0	2	1.418	0.004
KwLF17	CC	C	C	F	45x22	03x02	56x09	13x02	45x22.03x02	56x09.13x02	KwLF-2	296	146	555	257	7+	2	3.32487	-1.14745	1.10011	0.112	197	-0.845246	-1.18173	-0.978435	-0.735627	0.153153	0.0581395	3	0.391	0.0024
KwLF2	CC	C	C	M	45x22	03x02	56x09	13x02	45x22.03x02	56x09.13x02	KwLF-1	234	50	664	225	7+	2	2.578	-0.622471	0.183658	0.2	171	-0.885646	-0.268286	-0.263732	-0.464921	0.28972	0.046875
KwLF4	CC	C	C	M	45x22	03x02	56x09	13x02	45x22.03x02	56x09.13x02	KwLF-1	276	92	653	211	7+	3	2.601	-1.48953	0.858067	0.094	193	-1.18095	-0.557083	-1.32003	-1.04469	0.135593	0.0266667
KwLF6	CC	C	C	M	45x22	03x02	56x09	13x02	45x22.03x02	56x09.13x02	KwLF-1	308	124	589	229	7+	5	2.535	-0.0798071	-1.66769	0.191	200	-0.814183	1.3039	0.4305	1.16448	0.198347	0.189873	3	0.683	0.00256
KwLF8	CC	C	C	F	45x22	03x02	56x09	13x02	45x22.03x02	56x09.13x02	KwLF-1	322	148	614	183	7+	5	4.12136	-0.0952554	-0.343898	0.167	151	-0.429793	0.371331	0.255033	0.11581	0.20202	0.0961538	3	2.154	0.00409
KwLF9	CC	C	C	M	45x22	03x02	56x09	13x02	45x22.03x02	56x09.13x02	KwLF-2	302	152	583	229	7+	5	2.429	-0.213759	0.179773	0.193	172	0.168919	0.829632	-0.43287	-0.921308	0.337079	0.0361446	4	0.196	0.00273
KwMo1	CR	C	R	M	45x22	03x02	18x63	29x53	45x22.03x02	18x63.29x53	KwMo-2	270	43	570	200	3 to 6	8	2.954	-1.22955	1.20018	0.113	223	-1.19531	-1.62716	-1.09841	-0.920449	0.17094	0.0471698	4	0.192	0.00347
KwMo10	CR	C	R	M	45x22	03x02	18x63	29x53	45x22.03x02	18x63.29x53	KwMo-5	320	106	633	142	7+	3	2.433	-2.12182	1.66899	0.12	193	-2.16085	-1.9522	-1.61664	-1.55973	0.184874	0.0135135
KwMo11	CR	C	R	M	45x22	03x02	18x63	29x53	45x22.03x02	18x63.29x53	KwMo-4	236	110	605	188	3 to 6	5	2.508	0.595441	-1.40889	0.414	141	0.297832	0.996737	0.490726	1.36963	0.653846	0.280899	4	0.534	0.00311
KwMo12	CR	C	R	M	45x22	03x02	18x63	29x53	45x22.03x02	18x63.29x53	KwMo-5	338	124	619	156	7+	5	2.45	-0.789482	-0.112469	0.159	208	-0.479554	0.500766	-0.848659	-0.252116	0.3	0.0508475	3	0.776	0.00228
KwMo13	CR	C	R	M	45x22	03x02	18x63	29x53	45x22.03x02	18x63.29x53	KwMo-5	291	152	583	156	7+	5		-1.48215	0.394221	0.075	254	-1.5357	-0.149411	-1.02621	-0.814995	0.125828	0.00970874	4	0.444	0.00258
KwMo14	CR	C	R	F	45x22	03x02	18x63	29x53	45x22.03x02	18x63.29x53	KwMo-1	296	69	619	226	1 to 2	10	4.2963	1.15943	-0.0170408	0.186	114	1.09861	-0.0562343	0.72836	0.32593	0.317073	0.123288	4	1.638
KwMo15	CR	C	R	F	45x22	03x02	18x63	29x53	45x22.03x02	18x63.29x53	KwMo-3	298	71	639	242	7+	5	4.29557	0.853397	0.847897	0.274	96	1.09656	-0.28817	0.466917	-0.842763	0.4	0.156863
KwMo16	CR	C	R	F	45x22	03x02	18x63	29x53	45x22.03x02	18x63.29x53	KwMo-3	193	44	626	186	7+	3	3.67907	-0.506923	1.04172	0.127	158	0.462699	-0.262774	-1.05214	-0.833639	0.236842	0.0243902	g3	2.91	0.00464
KwMo16x	CR	C	R	F	45x22	03x02	18x63	29x53	45x22.03x02	18x63.29x53	KwMo-4	231	105	616	182	3 to 6	5	4.01435	0.219017	-0.492545	0.308	173	0.423111	0.957048	-0.192928	-0.00395245	0.481481	0.152174	2	2.11	0.0038
KwMo17	CR	C	R	F	45x22	03x02	18x63	29x53	45x22.03x02	18x63.29x53	KwMo-2	257	141	558	182	3 to 6	5	3.68528	-0.661068	0.19877	0.203	173	-0.55546	0.230392	-0.524838	-0.638046	0.287234	0.101266	3	1.575	0.00408
KwMo2	CR	C	R	M	45x22	03x02	18x63	29x53	45x22.03x02	18x63.29x53	KwMo-2	262	35	565	202	3 to 6	5	2.813	-0.677389	0.57685	0.203	173	0.0773032	0.393967	-1.39636	-1.22361	0.375	0.0235294	g3	2.239	0.00279
KwMo3	CR	C	R	M	45x22	03x02	18x63	29x53	45x22.03x02	18x63.29x53	KwMo-3	197	48	677	156	7+	3	2.828	-0.767529	0.128567	0.187	220	-0.0927997	1.04942	-1.06034	-0.841652	0.346535	0.0504202	1	0.631	0.00428
KwMo4	CR	C	R	M	45x22	03x02	18x63	29x53	45x22.03x02	18x63.29x53	KwMo-3	205	56	675	176	7+	5	2.469	-0.596019	-0.224092	0.17	266	-0.477221	0.35721	-0.566271	0.0131458	0.208333	0.122951	1	0.9	0.00213
KwMo5	CR	C	R	M	45x22	03x02	18x63	29x53	45x22.03x02	18x63.29x53	KwMo-3	233	84	591	179	7+	5	2.677	-0.533082	-0.432614	0.198	223	-0.588711	0.244862	-0.465521	0.287709	0.294737	0.125	4	0.087	0.00296
KwMo6	CR	C	R	F	45x22	03x02	18x63	29x53	45x22.03x02	18x63.29x53	KwMo-1	335	121	563	179	1 to 2	5	4.33146	-0.206686	0.353264	0.219	129	0.339487	0.462945	-0.686448	-0.828409	0.415385	0.015625
KwMo7	CR	C	R	M	45x22	03x02	18x63	29x53	45x22.03x02	18x63.29x53	KwMo-4	201	75	574	163	3 to 6	5	2.485	-0.742922	1.42532	0.096	178	-0.741058	-1.76933	-0.419609	-0.887883	0.0963855	0.0947368
KwMo8	CR	C	R	M	45x22	03x02	18x63	29x53	45x22.03x02	18x63.29x53	KwMo-3	241	92	625	193	7+	5	2.627	-0.104706	-0.107079	0.22	174	0.390402	0.49046	-0.737937	-0.0938792	0.428571	0.0769231
KwMo9	CR	C	R	M	45x22	03x02	18x63	29x53	45x22.03x02	18x63.29x53	KwMo-4	226	100	667	175	3 to 6	3	2.761	1.27536	-0.596685	0.454	131	1.05913	0.146754	0.984705	1.10356	0.884615	0.352381	2	1.606	0.00375
LFPc1	CC	C	C	M	56x09	13x02	18x63	31x22	56x09.13x02	18x63.31x22	LFPc-1	340	103	585	57	1 to 2	5	2.813	-0.805124	0.130892	0.157	192	-0.980909	-0.407774	-0.455395	-0.0286337	0.179245	0.127907	4	1.012	0.0044
LFZb1	CR	C	R	M	56x09	13x02	22x07	53x63	56x09.13x02	22x07.53x63	LFZb-1	219	65	548	163	1 to 2	8	2.69	0.564196	0.0927794	0.333	118	1.01219	-0.113909	-0.233164	0.468095	0.470588	0.285714
LFZb2	CR	C	R	M	56x09	13x02	22x07	53x63	56x09.13x02	22x07.53x63	LFZb-2	192	50	604	151	1 to 2	5	2.852	1.61799	-0.236923	0.857	50	1.21618	-0.165926	1.59896	0.790693	0.916667	0.842105
LiFo1	CR	C	R	M	13x09	45x22	17x63	07x03	13x09.45x22	17x63.07x03	LiFo-1	245	98	562	120	7+	5	2.628	0.358338	-0.615912	0.386	141	0.24161	0.605866	0.304246	0.434937	0.512821	0.222222	4	0.514	0.00288
LiFo12	CR	C	R	F	13x09	45x22	17x63	07x03	13x09.45x22	17x63.07x03	LiFo-2	232	119	583	173	7+	8	3.7732	0.0744618	-1.55506	0.311	213	-0.284332	1.39864	0.259583	1.05901	0.383929	0.237624	3	1.634	0.00348
LiFo13	CR	C	R	F	13x09	45x22	17x63	07x03	13x09.45x22	17x63.07x03	LiFo-2	251	148	555	189	7+	3	3.68627	-2.11268	1.93282	0.074	164	-2.99889	-2.79755	-0.890683	-1.6499	0.104348	0	3	3.038	0.00462
LiFo14	CR	C	R	F	13x09	45x22	17x63	07x03	13x09.45x22	17x63.07x03	LiFo-2	246	143	588	189	7+	5	3.85714	0.764782	-1.24757	0.418	123	0.294989	0.928136	0.875439	1.13096	0.588235	0.305556
LiFo2	CR	C	R	M	13x09	45x22	17x63	07x03	13x09.45x22	17x63.07x03	LiFo-1	184	37	599	155	7+	8	3.02	0.647844	-1.37789	0.442	139	0.354196	0.901399	0.515779	1.41683	0.649123	0.304878
LiFo3	CR	C	R	M	13x09	45x22	17x63	07x03	13x09.45x22	17x63.07x03	LiFo-2	168	55	662	133	7+	5	2.829	0.0208512	-0.66838	0.309	153	-0.304404	0.566102	0.228377	0.285245	0.413793	0.166667
LiFo4	CR	C	R	M	13x09	45x22	17x63	07x03	13x09.45x22	17x63.07x03	LiFo-1	211	64	636	175	7+	5	2.855	0.491111	-1.17695	0.393	179	-0.0767505	1.17667	0.855018	0.536251	0.555556	0.1875
LiFo5	CR	C	R	M	13x09	45x22	17x63	07x03	13x09.45x22	17x63.07x03	LiFo-1	223	76	630	191	7+	3	2.738	-0.943706	0.264125	0.132	235	-0.771064	-0.219034	-0.860688	-0.345603	0.19084	0.0576923	1	0.543	0.003
LiFo6	CR	C	R	M	13x09	45x22	17x63	07x03	13x09.45x22	17x63.07x03	LiFo-2	196	83	598	161	7+	3	2.658	0.0905657	-1.3283	0.276	182	-0.436679	1.23088	0.451489	0.659058	0.358974	0.123077
LiFo7	CR	C	R	F	13x09	45x22	17x63	07x03	13x09.45x22	17x63.07x03	LiFo-1	238	91	600	122	7+	8	4.43404	-0.0380061	-0.47598	0.182	171	-0.0084371	0.699782	-0.141691	0.0715766	0.310345	0.0595238	4	0.663	0.0042
LiFo8	CR	C	R	F	13x09	45x22	17x63	07x03	13x09.45x22	17x63.07x03	LiFo-1	246	99	598	160	7+	8	4.2439	0.746974	0.269271	0.196	113	0.649776	0.27767	0.666283	-0.700212	0.3	0.0232558
LiFo9	CR	C	R	M	13x09	45x22	17x63	07x03	13x09.45x22	17x63.07x03	LiFo-2	227	114	556	182	7+	5	2.554	1.06866	-0.985954	0.586	71	0.368018	0.769466	1.37212	0.927396	0.606061	0.578947	4	0.079	0.0026
LiPl1	CC	C	C	M	13x09	45x22	16x03	31x22	13x09.45x22	16x03.31x22	LiPl-2	293	98	601	196	3 to 6	5	2.988	0.548963	0.662638	0.278	109	1.26821	-1.11154	-0.0811808	0.520397	0.5625	0.225806	4	0.649	0.00448
LiPl2	CC	C	C	M	13x09	45x22	16x03	31x22	13x09.45x22	16x03.31x22	LiPl-2	259	64	618	210	3 to 6	5	2.527	-0.0647749	-0.918941	0.305	201	-0.484419	0.731753	0.235221	0.549032	0.389381	0.193182
LiPl3	CC	C	C	M	13x09	45x22	16x03	31x22	13x09.45x22	16x03.31x22	LiPl-2	270	75	656	210	3 to 6	5	2.885	1.737	0.742495	0.389	73	1.28422	-0.676277	1.87948	-0.35655	0.32	0.416667
LiPl5	CC	C	C	F	13x09	45x22	16x03	31x22	13x09.45x22	16x03.31x22	LiPl-1	280	60	575	228	3 to 6	5	4.39062	2.74089	2.77398	0.474	39	2.16271	-2.3227	3.07272	-2.15123	0.454545	0.464286	1	1.612	0.0051
LiPl6	CC	C	C	F	13x09	45x22	16x03	31x22	13x09.45x22	16x03.31x22	LiPl-1	306	86	592	255	3 to 6	8	4.09091	-0.907318	0.278873	0.137	154	-0.665406	0.568023	-0.810003	-1.22689	0.244186	0	2	1.728	0.00527
LiPl7	CC	C	C	F	13x09	45x22	16x03	31x22	13x09.45x22	16x03.31x22	LiPl-2	310	115	615	243	3 to 6	8	4.22513	-0.261588	1.3387	0.132	122	0.793552	-0.591701	-1.04568	-0.953566	0.225352	0
LiPl8	CC	C	C	F	13x09	45x22	16x03	31x22	13x09.45x22	16x03.31x22	LiPl-2	316	121	651	265	3 to 6	5	4.25871	-1.48397	0.884112	0.152	152	-0.764037	0.310992	-1.51533	-1.52279	0.23	0
LiPl9	CC	C	C	F	13x09	45x22	16x03	31x22	13x09.45x22	16x03.31x22	LiPl-2	326	141	646	271	3 to 6	8	3.74877	0.715368	1.62744	0.104	116	1.59561	-1.60489	0.0558192	-0.452423	0.181818	0.0722892	3	2.008	0.00876
MlKr1	RR	R	R	M	24x22	03x29	23x31	45x20	24x22.03x29	23x31.45x20	MlKr-1	318	89	602	66	1 to 2	10	3.006	-0.867362	0.608946	0.107	225	-0.400391	-0.343948	-1.16469	-0.692124	0.207547	0.0168067	2	1.441	0.004
PcRd10	CC	C	C	F	18x63	31x22	09x45	13x02	18x63.31x22	09x45.13x02	PcRd-1	377	150	557	202	7+	3	4.24138	-0.00195889	-1.83742	0.328	260	-0.460224	1.58374	0.255131	1.25584	0.406015	0.251969	3	1.193	0.00414
PcRd12	CC	C	C	F	18x63	31x22	09x45	13x02	18x63.31x22	09x45.13x02	PcRd-1	336	99	563	274	7+	13	3.80734	0.33597	-1.27739	0.321	160	0.0104507	0.922685	0.395117	1.05791	0.384615	0.256098
PcRd14	CC	C	C	M	18x63	31x22	09x45	13x02	18x63.31x22	09x45.13x02	PcRd-1	371	144	572	313	7+	3	2.563											3	0.427
PcRd16	CC	C	C	F	18x63	31x22	09x45	13x02	18x63.31x22	09x45.13x02	PcRd-2	285	126	597	229	7+	8	3.5404	-0.54399	0.0522894	0.205	172	-0.796278	-0.00165397	-0.12068	-0.30252	0.25	0.154762	3	0.214	0.00348
PcRd17	CC	C	C	F	18x63	31x22	09x45	13x02	18x63.31x22	09x45.13x02	PcRd-3	256	127	612	208	3 to 6	3	3.77487	-0.0571684	-0.605887	0.184	202	-0.0396747	0.449432	-0.0713953	0.623977	0.244681	0.12963
PcRd2	CC	C	C	M	18x63	31x22	09x45	13x02	18x63.31x22	09x45.13x02	PcRd-1	272	35	596	212	7+	5	3.382	2.63607	3.12683	0.565	24	2.82796	-4.53354	2.37027	-0.948593	0	0.565217	g3	2.273	0.00349
PcRd3	CC	C	C	M	18x63	31x22	09x45	13x02	18x63.31x22	09x45.13x02	PcRd-2	202	43	601	172	7+	8		-0.191908	-0.255213	0.143	176	0.0469582	0.381371	-0.340027	0.208274	0.244444	0.0348837	4	0.17	0.00299
PcRd4	CC	C	C	M	18x63	31x22	09x45	13x02	18x63.31x22	09x45.13x02	PcRd-2	214	55	634	179	7+	3	2.657	-1.42552	0.781715	0.155	214	-1.44155	-1.04187	-1.0088	-0.63823	0.211009	0.0952381
PcRd5	CC	C	C	M	18x63	31x22	09x45	13x02	18x63.31x22	09x45.13x02	PcRd-2	242	83	662	196	7+	2	2.602	2.59569	3.94057	0.28	76	2.81906	-4.50526	2.37084	-2.05418	0.272727	0.276923	4	0.521	0.00315
PcRd6	CC	C	C	M	18x63	31x22	09x45	13x02	18x63.31x22	09x45.13x02	PcRd-2	248	89	633	203	7+	5	2.725	2.48976	1.71094	1	4	1.87926	-1.48704	2.82577	-1.27118	1	1	2	1.842	0.00291
PcRd8	CC	C	C	M	18x63	31x22	09x45	13x02	18x63.31x22	09x45.13x02	PcRd-2	265	106	603	219	7+	5	2.574	-1.04693	0.400805	0.182	243	-1.69625	-1.20265	-0.304463	-0.166566	0.172414	0.193878
PcRd9	CC	C	C	M	18x63	31x22	09x45	13x02	18x63.31x22	09x45.13x02	PcRd-3	240	110	577	194	3 to 6	8	2.568	-0.527765	0.454924	0.179	197	-0.698514	-1.02842	-0.393767	-0.141997	0.232143	0.117647	4	0.419	0.00514
PcWf3	CR	C	R	M	18x63	31x22	02x20	03x09	18x63.31x22	02x20.03x09	PcWf-1	285	70	597	215	7+	5	2.73	-0.202176	-0.720417	0.189	165	-0.369234	0.792198	0.00148067	0.398461	0.233645	0.103448	1	0.602	0.00331
PcWf4	CR	C	R	F	18x63	31x22	02x20	03x09	18x63.31x22	02x20.03x09	PcWf-1	269	54	576	180	7+	8	4.16667	-0.286932	0.16871	0.17	172	0.388004	0.469331	-0.858401	-0.318153	0.289474	0.0729167	1	1.016	0.00411
PcWf5	CR	C	R	F	18x63	31x22	02x20	03x09	18x63.31x22	02x20.03x09	PcWf-1	301	86	564	214	7+	10	3.4949	0.13948	-1.35932	0.309	140	-0.186322	0.981374	0.282046	1.21588	0.360656	0.265823
PcWf7	CR	C	R	F	18x63	31x22	02x20	03x09	18x63.31x22	02x20.03x09	PcWf-1	341	126	659	268	7+	5	3.48045	-0.892999	-0.0284435	0.223	149	-0.729414	0.655409	-0.676699	-0.501185	0.311688	0.125	3	0.409	0.00281
PgLi2	RC	R	C	F	07x29	c9	13x09	45x22	07x29.c9	13x09.45x22	PgLi-1	246	78	580	195	1 to 2	5	3.75355	0.212862	-1.2024	0.38	159	0.000776909	1.01204	0.170512	0.948081	0.626866	0.195652	1	1.879	0.00457
PgLi3	RC	R	C	M	07x29	c9	13x09	45x22	07x29.c9	13x09.45x22	PgLi-1	244	76	599	128	1 to 2	5	2.815	0.53137	-1.43923	0.489	185	0.272533	1.06012	0.425542	1.36842	0.720588	0.350427	1	0.572	0.00295
PlRd1	CC	C	C	M	16x03	31x22	09x45	13x02	16x03.31x22	09x45.13x02	PlRd-1	275	48	613	83	1 to 2	10	3.26	1.61489	-0.0611028	0.697	67	1.19899	-0.0260775	1.63813	0.320836	0.78125	0.628571	1	1.06	0.00397
PlRd3	CC	C	C	F	16x03	31x22	09x45	13x02	16x03.31x22	09x45.13x02	PlRd-2	155	44	595	110	3 to 6	5	4.19417	0.577531	-1.59413	0.485	170	-0.13545	1.17923	0.931724	1.39022	0.365591	0.623377	g3	2.771	0.00526
PlRd4	CC	C	C	F	16x03	31x22	09x45	13x02	16x03.31x22	09x45.13x02	PlRd-2	216	105	647	159	3 to 6	3	4.204	-1.80965	0.746691	0.105	239	-2.90766	-2.53323	-0.71135	-0.171961	0.0952381	0.119565	2	2.414	0.00344
PzKw1	CC	C	C	M	18x20	56x09	45x22	03x02	18x20.56x09	45x22.03x02	PzKw-1	252	84	558	55	1 to 2	3	3.209	-1.39933	0.859508	0.141	242	-1.67517	-1.56551	-0.893212	-0.541773	0.133803	0.15	2	1.139	0.00351
RkLg1	RC	R	C	M	17x13	09x45	c6	22x07	17x13.09x45	c6.22x07	RkLg-1	279	98	640	45	3 to 6	8	2.69	0.290178	-0.571171	0.36	190	0.498646	0.65349	-0.185185	0.515145	0.614286	0.208333	4	0.566	0.00376
RkLg2	RC	R	C	F	17x13	09x45	c6	22x07	17x13.09x45	c6.22x07	RkLg-1	321	150	584	174	3 to 6	5	4.7177	0.0991368	-0.51873	0.238	169	0.162865	0.405037	-0.108149	0.521832	0.390244	0.103448	3	1.53	0.00528
RkLg3	RC	R	C	F	17x13	09x45	c6	22x07	17x13.09x45	c6.22x07	RkLg-1	312	141	585	236	3 to 6	3	3.97409	-0.442927	0.409179	0.233	160	-0.5222	0.34842	-0.0671153	-1.11983	0.3125	0.109375	3	1.532	0.00643
RkLg4	RC	R	C	F	17x13	09x45	c6	22x07	17x13.09x45	c6.22x07	RkLg-1	286	105	555	236	3 to 6	13	4.3883	-0.402733	-0.100092	0.214	132	-0.128933	1.15498	-0.461443	-0.906978	0.363636	0	2	1.92	0.00419
RkPc1	RC	R	C	M	17x13	09x45	18x63	31x22	17x13.09x45	18x63.31x22	RkPc-1	281	65	608	189	3 to 6	5	2.714	0.799088	-0.552905	0.393	90	0.184341	0.917983	1.22994	-0.21152	0.520833	0.238095	1	0.776	0.00293
RkPc11	RC	R	C	F	17x13	09x45	18x63	31x22	17x13.09x45	18x63.31x22	RkPc-1	260	44	563	195	3 to 6	5	3.91593	-0.907387	-0.583825	0.176	228	-1.07949	1.0871	-0.412417	-0.111992	0.1875	0.154762	g3	2.967	0.00424
RkPc13	RC	R	C	F	17x13	09x45	18x63	31x22	17x13.09x45	18x63.31x22	RkPc-2	298	115	645	232	3 to 6	3	4.025	-1.23144	0.353003	0.12	242	-1.00958	0.0246306	-1.04312	-0.718013	0.21374	0.00900901
RkPc14	RC	R	C	F	17x13	09x45	18x63	31x22	17x13.09x45	18x63.31x22	RkPc-1	343	127	585	272	3 to 6	5	3.93048	-0.830834	0.0648846	0.178	186	-0.651195	0.389084	-0.832918	-0.66396	0.27451	0.0595238
RkPc15	RC	R	C	F	17x13	09x45	18x63	31x22	17x13.09x45	18x63.31x22	RkPc-3	319	146	641	259	7+	5	3.41624	-1.53013	0.58536	0.057	263	-1.83548	-0.882095	-0.902286	-0.633217	0.0748299	0.0344828	3	0.41	0.00472
RkPc2	RC	R	C	M	17x13	09x45	18x63	31x22	17x13.09x45	18x63.31x22	RkPc-1	251	35	628	191	3 to 6	5	2.851	1.1868	0.451288	0.485	98	1.61751	-1.58311	0.736781	0.977111	0.607143	0.442857	g3	2.65	0.00292
RkPc3	RC	R	C	M	17x13	09x45	18x63	31x22	17x13.09x45	18x63.31x22	RkPc-2	271	55	694	223	3 to 6	5	2.775	-1.71361	0.477271	0.068	279	-2.46921	-1.72802	-0.838555	-0.183634	0.0875	0.0420168
RkPc4	RC	R	C	M	17x13	09x45	18x63	31x22	17x13.09x45	18x63.31x22	RkPc-2	258	75	628	213	3 to 6	5	2.584	-1.46104	0.23831	0.118	305	-1.25263	0.220983	-1.22896	-0.8188	0.196532	0.0151515
ScMl1	RR	R	R	M	16x53	02x63	24x22	03x29	16x53.02x63	24x22.03x29	ScMl-1	179	43	634	129	3 to 6	8	2.694	0.163922	-0.344443	0.264	183	0.481523	0.440006	-0.299089	0.373959	0.414286	0.168142	4	0.26	0.00335
ScMl2	RR	R	R	M	16x53	02x63	24x22	03x29	16x53.02x63	24x22.03x29	ScMl-1	220	84	656	166	3 to 6	5	2.828	-0.920521	0.425641	0.131	252	-0.992056	-0.157098	-0.5306	-0.811274	0.192857	0.0535714	2	1.144	0.00284
ScMl3	RR	R	R	M	16x53	02x63	24x22	03x29	16x53.02x63	24x22.03x29	ScMl-1	192	56	645	166	3 to 6	3	2.842	-0.585892	-0.660526	0.212	289	-0.296355	1.19972	-0.821448	-0.153497	0.388489	0.0466667	1	0.961	0.00299
ScMl4	RR	R	R	F	16x53	02x63	24x22	03x29	16x53.02x63	24x22.03x29	ScMl-1	214	78	608	171	3 to 6	8	3.95378	0.860787	-0.750448	0.369	123	0.650537	0.167311	0.666601	1.19568	0.510204	0.27027	1	1.516	0.00537
WzC2-1	RC	R	C	M	07x16	31x22	CF2122a	CF2122b	07x16.31x22	CF2122	WzC2-1	260	48	581	225	3 to 6	5	2.716	-2.57226	1.74316	0.095	221	-3.69633	-3.71643	-1.27727	-0.948893	0.143836	0	1	1.076	0.00249

## Sheet: survival analysis
ID	Generation	Treatment	G1 female Treatment	G1 male Treatment	Sex	Natural death (n), sacrificed for dissection (d), survival until cutoff date (400 days for G1; 510 days for G4; no cutoff for G2 and G3)	Age at death (400=max for G1; 510=max for G4)	Censor
02C1	G1	Control	.	.	F	d	374	1
02C2	G1	Control	.	.	M	n	239	0
02C3	G1	Control	.	.	F	d	371	1
02C4	G1	Control	.	.	M	n	166	0
02C5	G1	Control	.	.	M	s	400	1
02R1	G1	MPH	.	.	F	d	375	1
02R2	G1	MPH	.	.	F	n	255	0
02R3	G1	MPH	.	.	F	d	371	1
02R4	G1	MPH	.	.	M	n	262	0
02R5	G1	MPH	.	.	F	d	389	1
02R6	G1	MPH	.	.	M	n	232	0
03C1	G1	Control	.	.	F	d	386	1
03C2	G1	Control	.	.	M	d	321	1
03C3	G1	Control	.	.	F	d	351	1
03C4	G1	Control	.	.	F	d	372	1
03C5	G1	Control	.	.	M	n	211	0
03C8	G1	Control	.	.	M	d	236	1
03R1	G1	MPH	.	.	M	d	321	1
03R2	G1	MPH	.	.	F	n	296	0
03R3	G1	MPH	.	.	M	d	324	1
03R4	G1	MPH	.	.	F	n	286	0
03R5	G1	MPH	.	.	M	n	196	0
03R6	G1	MPH	.	.	F	d	261	1
07C#	G1	Control	.	.	M	d	214	1
07C1	G1	Control	.	.	F	d	344	1
07C10	G1	Control	.	.	M	d	269	1
07C11	G1	Control	.	.	M	d	272	1
07C12	G1	Control	.	.	F	d	272	1
07C13	G1	Control	.	.	M	d	271	1
07C14	G1	Control	.	.	F	d	271	1
07C15	G1	Control	.	.	M	d	244	1
07C16	G1	Control	.	.	F	d	242	1
07C17	G1	Control	.	.	M	d	244	1
07C18	G1	Control	.	.	M	d	242	1
07C2	G1	Control	.	.	M	d	329	1
07C3	G1	Control	.	.	M	d	331	1
07C5	G1	Control	.	.	F	d	330	1
07C5	G1	Control	.	.	M	s	400	1
07C8	G1	Control	.	.	M	d	335	1
07C9	G1	Control	.	.	F	d	272	1
07R1	G1	MPH	.	.	F	d	341	1
07R2	G1	MPH	.	.	F	d	318	1
07R3	G1	MPH	.	.	M	s	400	1
07R4	G1	MPH	.	.	F	d	331	1
07R5	G1	MPH	.	.		d	342	1
07R7	G1	MPH	.	.	F	d	318	1
07R8	G1	MPH	.	.		d	318	1
09C1	G1	Control	.	.	M	d	362	1
09C10	G1	Control	.	.	F	d	236	1
09C11	G1	Control	.	.	M	n	119	0
09C12	G1	Control	.	.	M	n	251	0
09C13	G1	Control	.	.	F	d	239	1
09C2	G1	Control	.	.	F	d	335	1
09C3	G1	Control	.	.	F	n	286	0
09C4	G1	Control	.	.	F	s	400	1
09C5	G1	Control	.	.	F	d	322	1
09C8	G1	Control	.	.	M	n	211	0
09C9	G1	Control	.	.	M	d	277	1
09R1	G1	MPH	.	.	F	d	369	1
09R2	G1	MPH	.	.	F	d	371	1
09R3	G1	MPH	.	.	M	d	357	0
09R4	G1	MPH	.	.	M	d	363	1
09R5	G1	MPH	.	.	F	d	344	1
09R6	G1	MPH	.	.	M	d	316	1
09R7	G1	MPH	.	.	F	d	288	1
13C1	G1	Control	.	.	F	d	389	1
13C10	G1	Control	.	.	M	d	308	1
13C11	G1	Control	.	.	M	s	400	1
13C12	G1	Control	.	.	M	d	304	1
13C2	G1	Control	.	.	F	d	348	1
13C3	G1	Control	.	.	M	d	324	1
13C4	G1	Control	.	.	F	s	400	1
13C5	G1	Control	.	.	F	d	386	1
13R1	G1	MPH	.	.	M	s	400	1
13R2	G1	MPH	.	.	F	d	375	1
13R3	G1	MPH	.	.	M	d	316	1
13R4	G1	MPH	.	.	M	s	400	1
13R5	G1	MPH	.	.	M	n	302	0
13R6	G1	MPH	.	.	F	d	288	1
13R7	G1	MPH	.	.	F	d	329	1
16C1	G1	Control	.	.	F	d	354	1
16C2	G1	Control	.	.	M	d	283	1
16C3	G1	Control	.	.	M	n	184	0
16C4	G1	Control	.	.	F	d	355	1
16C5	G1	Control	.	.	M	d	285	1
16C8	G1	Control	.	.	F	n	157	0
16C9	G1	Control	.	.	M	n	214	0
16R1	G1	MPH	.	.	F	d	338	1
16R2	G1	MPH	.	.	F	d	339	1
16R3	G1	MPH	.	.	M	d	265	1
16R4	G1	MPH	.	.	M	d	261	1
16R5	G1	MPH	.	.	F	n	234	0
16R6	G1	MPH	.	.	F	d	258	1
17C1	G1	Control	.	.	F	d	388	1
17C2	G1	Control	.	.	F	d	375	1
17C3	G1	Control	.	.	M	d	361	1
17C4	G1	Control	.	.	F	d	373	1
17C5	G1	Control	.	.	F	d	389	1
17R1	G1	MPH	.	.	M	s	400	1
17R2	G1	MPH	.	.	M	n	221	0
17R3	G1	MPH	.	.	M	d	361	1
17R4	G1	MPH	.	.	F	d	375	1
17R5	G1	MPH	.	.	M	d	361	1
17R6	G1	MPH	.	.	M	n	278	0
18C1	G1	Control	.	.	F	d	391	1
18C2	G1	Control	.	.	M	d	367	1
18C3	G1	Control	.	.	M	n	255	0
18C4	G1	Control	.	.	F	d	376	1
18C5	G1	Control	.	.	F	d	362	1
18C8	G1	Control	.	.	F	d	273	1
18C9	G1	Control	.	.	M	n	299	0
18R1	G1	MPH	.	.	F	n	268	0
18R2	G1	MPH	.	.	F	d	390	1
18R3	G1	MPH	.	.	M	d	367	1
18R4	G1	MPH	.	.	F	n	207	0
18R5	G1	MPH	.	.	F	d	391	1
20C1	G1	Control	.	.	M	s	400	1
20C2	G1	Control	.	.	M	n	168	0
20C3	G1	Control	.	.	M	n	246	1
20C4	G1	Control	.	.	F	s	400	1
20C5	G1	Control	.	.	M	d	319	1
20R1	G1	MPH	.	.	M	d	321	1
20R2	G1	MPH	.	.	M	d	327	1
20R3	G1	MPH	.	.	M	s	400	1
20R4	G1	MPH	.	.	F	d	393	1
20R5	G1	MPH	.	.	M	s	400	1
20R6	G1	MPH	.	.	M	n	168	0
22C1	G1	Control	.	.	M	d	309	1
22C2	G1	Control	.	.	F	d	331	1
22C3	G1	Control	.	.	F	s	400	1
22C4	G1	Control	.	.	M	d	309	1
22C5	G1	Control	.	.	M	n	224	0
22C6	G1	Control	.	.	M	n	261	0
22C7	G1	Control	.	.	F	d	314	1
22R1	G1	MPH	.	.	M	n	289	0
22R2	G1	MPH	.	.	M	d	310	1
22R3	G1	MPH	.	.	M	s	400	1
22R4	G1	MPH	.	.	M	d	309	1
22R5	G1	MPH	.	.	F	d	363	1
22R6	G1	MPH	.	.	F	d	381	1
23C1	G1	Control	.	.	F	d	372	1
23C2	G1	Control	.	.	M	d	317	1
23C3	G1	Control	.	.	M	d	322	1
23C4	G1	Control	.	.	F	d	387	1
23C5	G1	Control	.	.	F	d	318	1
23R1	G1	MPH	.	.	F	d	386	1
23R2	G1	MPH	.	.	M	d	323	1
23R3	G1	MPH	.	.	F	d	388	1
23R4	G1	MPH	.	.	M	d	337	1
23R5	G1	MPH	.	.	M	n	243	0
23R6	G1	MPH	.	.	M	d	317	1
24C1	G1	Control	.	.	M	d	320	1
24C2	G1	Control	.	.	F	d	369	1
24C3	G1	Control	.	.	M	d	318	1
24C4	G1	Control	.	.	F	s	400	1
24C5	G1	Control	.	.	F	d	383	1
24R1	G1	MPH	.	.	M	d	314	1
24R2	G1	MPH	.	.	M	d	319	1
24R3	G1	MPH	.	.	F	d	383	1
24R4	G1	MPH	.	.	M	n	326	0
24R5	G1	MPH	.	.	F	d	348	1
24R6	G1	MPH	.	.	F	d	382	1
29C1	G1	Control	.	.	F	d	371	1
29C2	G1	Control	.	.	M	s	400	1
29C3	G1	Control	.	.	M	d	337	1
29C4	G1	Control	.	.	F	d	352	1
29C5	G1	Control	.	.	F	d	370	1
29R1	G1	MPH	.	.	M	s	400	1
29R2	G1	MPH	.	.	F	d	375	1
29R3	G1	MPH	.	.	F	d	339	1
29R4	G1	MPH	.	.	M	n	270	0
29R5	G1	MPH	.	.	M	d	339	1
29R6	G1	MPH	.	.	F	d	387	1
31C1	G1	Control	.	.	F	d	366	1
31C2	G1	Control	.	.	F	d	381	1
31C3	G1	Control	.	.	F	d	366	1
31C4	G1	Control	.	.	M	d	359	1
31C5	G1	Control	.	.	F	n	160	1
31R1	G1	MPH	.	.	M	s	400	1
31R2	G1	MPH	.	.	F	d	366	1
31R3	G1	MPH	.	.	M	d	359	1
31R4	G1	MPH	.	.	M	d	369	1
31R5	G1	MPH	.	.	M	d	324	1
31R6	G1	MPH	.	.	M	d	362	1
45C1	G1	Control	.	.	M	d	305	1
45C2	G1	Control	.	.	M	d	296	1
45C3	G1	Control	.	.	F	d	320	1
45C4	G1	Control	.	.	M	n	287	0
45C5	G1	Control	.	.	F	d	350	1
45C6	G1	Control	.	.	F	s	400	1
45C7	G1	Control	.	.	F	s	400	1
45R1	G1	MPH	.	.	F	d	365	1
45R2	G1	MPH	.	.	M	n	220	0
45R3	G1	MPH	.	.	F	d	320	1
45R4	G1	MPH	.	.	M	d	294	1
45R5	G1	MPH	.	.	F	d	281	1
53C1	G1	Control	.	.	F	s	400	1
53C2	G1	Control	.	.	F	d	387	1
53C3	G1	Control	.	.	F	s	400	1
53C4	G1	Control	.	.	F	s	400	1
53C5	G1	Control	.	.	F	d	385	1
53R1	G1	MPH	.	.	M	d	359	1
53R2	G1	MPH	.	.	M	d	359	1
53R3	G1	MPH	.	.	F	d	385	1
53R4	G1	MPH	.	.	F	n	256	0
53R5	G1	MPH	.	.	F	d	387	1
56C1	G1	Control	.	.	F	d	357	1
56C2	G1	Control	.	.	M	d	358	1
56C3	G1	Control	.	.	F	d	362	1
56C4	G1	Control	.	.	M	s	400	1
56C5	G1	Control	.	.	F	n	301	0
56R1	G1	MPH	.	.	M	d	357	1
56R2	G1	MPH	.	.	F	d	364	1
56R3	G1	MPH	.	.	M	d	354	1
56R4	G1	MPH	.	.	M	d	354	1
56R5	G1	MPH	.	.	F	n	246	0
56R6	G1	MPH	.	.	F	d	379	1
63C1	G1	Control	.	.	F	n	323	0
63C2	G1	Control	.	.	F	n	238	0
63C3	G1	Control	.	.	M	d	367	1
63C4	G1	Control	.	.	F	s	400	1
63C5	G1	Control	.	.	F	n	265	0
63C6	G1	Control	.	.	M	n	331	1
63R1	G1	MPH	.	.	F	d	374	1
63R2	G1	MPH	.	.	F	s	400	1
63R3	G1	MPH	.	.	M	s	400	1
63R4	G1	MPH	.	.	M	d	367	1
63R5	G1	MPH	.	.	M	n	260	0
63R6	G1	MPH	.	.	M	n	351	0
0209RR1	G2	RR	MPH	MPH	F	d	306	1
0209RR11	G2	RR	MPH	MPH	F	d	319	1
0209RR2	G2	RR	MPH	MPH	M	n	144	0
0209RR3	G2	RR	MPH	MPH	M	n	224	0
0209RR4	G2	RR	MPH	MPH	F	d	220	1
0209RR5	G2	RR	MPH	MPH	M	d	300	1
0209RR6	G2	RR	MPH	MPH	M	d	230	1
0209RR7	G2	RR	MPH	MPH	F	n	433	0
0209RR9	G2	RR	MPH	MPH	F	d	384	1
0218RR1	G2	RR	MPH	MPH	M	n	378	0
0218RR3	G2	RR	MPH	MPH	M	n	16	0
0218RR4	G2	RR	MPH	MPH	M	n	21	0
0218RR5	G2	RR	MPH	MPH	F	n	10	0
0220CC1	G2	CC	Control	Control	F	n	371	0
0220CC2	G2	CC	Control	Control	F	n	368	0
0220CC3	G2	CC	Control	Control	F	n	294	0
0223CR2	G2	CR	Control	MPH	F	d	279	1
0223CR3	G2	CR	Control	MPH	M	d	283	1
0223CR4	G2	CR	Control	MPH	M	d	350	1
0223CR5	G2	CR	Control	MPH	F	d	299	1
0223CR7	G2	CR	Control	MPH	F	d	281	1
0223CR9	G2	CR	Control	MPH	F	d	352	1
0263RR1	G2	RR	MPH	MPH	F	d	321	1
0263RR2	G2	RR	MPH	MPH	M	d	301	1
0302CC10	G2	CC	Control	Control	F	n	24	0
0302CC2	G2	CC	Control	Control	M	d	359	1
0302CC3	G2	CC	Control	Control	M	d	353	1
0302CC5	G2	CC	Control	Control	F	d	401	1
0302CC6	G2	CC	Control	Control	M	n	355	0
0302CC9	G2	CC	Control	Control	M	n	15	0
0309CR1	G2	CR	Control	MPH	F	d	344	1
0309CR10	G2	CR	Control	MPH	M	n	26	0
0309CR11	G2	CR	Control	MPH	F	n	37	0
0309CR3	G2	CR	Control	MPH	M	d	341	1
0309CR4	G2	CR	Control	MPH	M	n	459	0
0309CR5	G2	CR	Control	MPH	F	n	256	0
0309CR6	G2	CR	Control	MPH	M	d	401	1
0309CR7	G2	CR	Control	MPH	M	d	341	1
0309CR8	G2	CR	Control	MPH	M	n	192	0
0309CR9	G2	CR	Control	MPH	F	d	248	1
0329RR1	G2	RR	MPH	MPH	M	d	176	1
0329RR10	G2	RR	MPH	MPH	F	d	417	1
0329RR11	G2	RR	MPH	MPH	F	d	307	1
0329RR2	G2	RR	MPH	MPH	M	d	236	1
0329RR4	G2	RR	MPH	MPH	M	d	208	1
0329RR7	G2	RR	MPH	MPH	F	d	181	1
0329RR8	G2	RR	MPH	MPH	F	d	270	1
0329RR9	G2	RR	MPH	MPH	F	d	367	1
0363CR1	G2	CR	Control	MPH	F	d	375	1
0703CR1	G2	CR	Control	MPH	M	d	354	1
0703CR2	G2	CR	Control	MPH	M	n	29	0
0716RC11	G2	RC	MPH	Control	F	d	326	1
0716RC12	G2	RC	MPH	Control	F	d	452	1
0716RC13	G2	RC	MPH	Control	F	d	331	1
0716RC19	G2	RC	MPH	Control	M	d	319	1
0716RC2	G2	RC	MPH	Control	M	d	250	1
0716RC3	G2	RC	MPH	Control	F	n	430	0
0716RC4	G2	RC	MPH	Control	F	d	212	1
0716RC5	G2	RC	MPH	Control	M	d	243	1
0716RC9	G2	RC	MPH	Control	F	d	209	1
0729RC1	G2	RC	MPH	Control	M	d	279	1
0729RC11	G2	RC	MPH	Control	F	d	214	1
0729RC15	G2	RC	MPH	Control	F	n	15	0
0729RC2	G2	RC	MPH	Control	F	d	280	1
0729RC4	G2	RC	MPH	Control	M	d	259	1
0729RC5	G2	RC	MPH	Control	M	d	234	1
0729RC6	G2	RC	MPH	Control	M	d	214	1
0729RC9	G2	RC	MPH	Control	F	d	170	1
0756RR1	G2	RR	MPH	MPH	M	d	329	1
0756RR2	G2	RR	MPH	MPH	M	d	264	1
0756RR3	G2	RR	MPH	MPH	F	n	413	0
0756RR4	G2	RR	MPH	MPH	M	d	196	1
0756RR5	G2	RR	MPH	MPH	F	n	395	0
0756RR6	G2	RR	MPH	MPH	F	d	180	1
0756RR7	G2	RR	MPH	MPH	F	d	328	1
0756RR8	G2	RR	MPH	MPH	F	n	351	0
0756RR9	G2	RR	MPH	MPH	F	d	387	1
0920RC2	G2	RC	MPH	Control	M	n	389	0
0920RC3	G2	RC	MPH	Control	M	n	266	0
0922RC1	G2	RC	MPH	Control	M	d	205	1
0922RC11	G2	RC	MPH	Control	F	d	319	1
0922RC12	G2	RC	MPH	Control	F	d	382	1
0922RC14	G2	RC	MPH	Control	F	d	433	1
0922RC16	G2	RC	MPH	Control	F	d	458	1
0922RC17	G2	RC	MPH	Control	F	n	26	0
0922RC18	G2	RC	MPH	Control	M	n	29	0
0922RC19	G2	RC	MPH	Control	M	n	35	0
0922RC3	G2	RC	MPH	Control	F	n	717	0
0922RC8	G2	RC	MPH	Control	F	d	315	1
0945CC10	G2	CC	Control	Control	F	d	209	1
0945CC11	G2	CC	Control	Control	F	d	326	1
0945CC12	G2	CC	Control	Control	M	d	242	1
0945CC13	G2	CC	Control	Control	M	d	316	1
0945CC15	G2	CC	Control	Control	F	d	266	1
0945CC16	G2	CC	Control	Control	F	d	354	1
0945CC17	G2	CC	Control	Control	F	d	387	1
0945CC18	G2	CC	Control	Control	F	d	415	1
0945CC19	G2	CC	Control	Control	F	d	408	1
0945CC20	G2	CC	Control	Control	F	d	426	1
0945CC21	G2	CC	Control	Control	F	d	453	1
0945CC22	G2	CC	Control	Control	F	d	456	1
0945CC23	G2	CC	Control	Control	F	d	483	1
0945CC4f	G2	CC	Control	Control	F	n	599	0
0945CC4m	G2	CC	Control	Control	M	d	239	1
0945CC6	G2	CC	Control	Control	M	d	224	1
0945CC8	G2	CC	Control	Control	M	n	165	0
0945CC9	G2	CC	Control	Control	F	n	719	0
1302CC1	G2	CC	Control	Control	M	n	311	0
1309CC1	G2	CC	Control	Control	F	n	591	0
1309CC2	G2	CC	Control	Control	F	n	577	0
1322CR2	G2	CR	Control	MPH	F	d	229	1
1322CR3	G2	CR	Control	MPH	M	d	258	1
1322CR4	G2	CR	Control	MPH	F	d	209	1
1322CR5	G2	CR	Control	MPH	M	d	230	1
1322CR6	G2	CR	Control	MPH	M	d	268	1
1322CR7	G2	CR	Control	MPH	F	d	253	1
1329CR1	G2	CR	Control	MPH	M	d	246	1
1329CR11	G2	CR	Control	MPH	F	d	412	1
1329CR4	G2	CR	Control	MPH	F	d	171	1
1329CR5	G2	CR	Control	MPH	M	d	159	1
1329CR7	G2	CR	Control	MPH	M	n	298	0
1329CR9	G2	CR	Control	MPH	F	d	355	1
1331RC1	G2	RC	MPH	Control	M	d	204	1
1331RC3	G2	RC	MPH	Control	F	n	441	0
1331RC4	G2	RC	MPH	Control	F	d	296	1
1331RC5	G2	RC	MPH	Control	M	n	279	0
1331RC6	G2	RC	MPH	Control	M	n	142	0
1331RC7	G2	RC	MPH	Control	M	d	336	1
1331RC8	G2	RC	MPH	Control	F	d	241	1
1603CC1	G2	CC	Control	Control	F	n	679	0
1613RC1	G2	RC	MPH	Control	F	d	292	1
1613RC10	G2	RC	MPH	Control	F	d	422	1
1613RC4	G2	RC	MPH	Control	F	n	507	0
1613RC5	G2	RC	MPH	Control	F	d	297	1
1613RC6	G2	RC	MPH	Control	F	d	297	1
1613RC8	G2	RC	MPH	Control	F	d	373	1
1613RC9	G2	RC	MPH	Control	F	d	395	1
1631CR1	G2	CR	Control	MPH	F	n	374	0
1631CR2	G2	CR	Control	MPH	F	d	194	1
1631CR3	G2	CR	Control	MPH	F	d	319	1
1653RR1	G2	RR	MPH	MPH	M	d	255	1
1653RR11	G2	RR	MPH	MPH	F	d	301	1
1653RR12	G2	RR	MPH	MPH	F	d	294	1
1653RR13	G2	RR	MPH	MPH	F	d	422	1
1653RR14	G2	RR	MPH	MPH	F	d	406	1
1653RR15	G2	RR	MPH	MPH	F	d	367	1
1653RR16	G2	RR	MPH	MPH	F	d	417	1
1653RR4	G2	RR	MPH	MPH	M	n	538	0
1653RR5	G2	RR	MPH	MPH	M	d	316	1
1653RR6	G2	RR	MPH	MPH	M	n	574	0
1709CR1	G2	CR	Control	MPH	F	d	289	1
1709CR3	G2	CR	Control	MPH	M	d	298	1
1709CR4	G2	CR	Control	MPH	M	d	315	1
1709CR5	G2	CR	Control	MPH	F	d	310	1
1709CR6	G2	CR	Control	MPH	M	n	215	0
1709CR7	G2	CR	Control	MPH	F	d	436	1
1709CR8	G2	CR	Control	MPH	F	d	444	1
1713RC10	G2	RC	MPH	Control	F	d	438	1
1713RC12	G2	RC	MPH	Control	F	d	396	1
1713RC13	G2	RC	MPH	Control	F	d	274	1
1713RC14	G2	RC	MPH	Control	M	d	232	1
1713RC16	G2	RC	MPH	Control	F	d	260	1
1713RC2	G2	RC	MPH	Control	M	d	346	1
1713RC4	G2	RC	MPH	Control	M	n	218	0
1713RC5	G2	RC	MPH	Control	M	d	309	1
1713RC6	G2	RC	MPH	Control	M	d	325	1
1713RC7	G2	RC	MPH	Control	F	d	385	1
1713RC8	G2	RC	MPH	Control	F	n	463	0
1713RC9	G2	RC	MPH	Control	F	d	252	1
1763CC1	G2	CC	Control	Control	M	d	269	1
1763CC10	G2	CC	Control	Control	F	d	307	1
1763CC11	G2	CC	Control	Control	F	d	274	1
1763CC12	G2	CC	Control	Control	F	d	292	1
1763CC13	G2	CC	Control	Control	F	d	267	1
1763CC14	G2	CC	Control	Control	F	d	345	1
1763CC15	G2	CC	Control	Control	F	d	842	1
1763CC3	G2	CC	Control	Control	M	d	323	1
1763CC4	G2	CC	Control	Control	M	d	302	1
1763CC6	G2	CC	Control	Control	F	n	432	0
1763CC7	G2	CC	Control	Control	M	d	237	1
1763CC8	G2	CC	Control	Control	M	d	283	1
1763CC9	G2	CC	Control	Control	F	n	601	0
1820CC1	G2	CC	Control	Control	F	n	694	0
1820CC2	G2	CC	Control	Control	M	d	469	1
1829CR1	G2	CR	Control	MPH	F	d	382	1
1829CR12	G2	CR	Control	MPH	M	d	300	1
1829CR14	G2	CR	Control	MPH	F	d	210	1
1829CR15	G2	CR	Control	MPH	F	d	231	1
1829CR16	G2	CR	Control	MPH	F	d	400	1
1829CR17	G2	CR	Control	MPH	F	d	442	1
1829CR2	G2	CR	Control	MPH	F	d	343	1
1829CR25	G2	CR	Control	MPH	F	n	21	0
1829CR26	G2	CR	Control	MPH	M	n	10	0
1829CR3	G2	CR	Control	MPH	M	d	317	1
1829CR5	G2	CR	Control	MPH	F	d	382	1
1829CR6	G2	CR	Control	MPH	M	n	408	0
1829CR8	G2	CR	Control	MPH	M	d	175	1
1863CC2	G2	CC	Control	Control	F	n	518	0
2056RC2	G2	RC	MPH	Control	M	d	181	1
2056RC3	G2	RC	MPH	Control	F	n	382	0
2056RC4	G2	RC	MPH	Control	F	d	196	1
2056RC5	G2	RC	MPH	Control	F	d	449	1
2056RC6	G2	RC	MPH	Control	M	d	193	1
2056RC7	G2	RC	MPH	Control	F	d	411	1
2056RC8	G2	RC	MPH	Control	F	d	332	1
2207C13f	G2	CC	Control	Control	F	d	372	1
2207CC1	G2	CC	Control	Control	M	n	204	0
2207CC10	G2	CC	Control	Control	F	d	203	1
2207CC11	G2	CC	Control	Control	F	d	283	1
2207CC12	G2	CC	Control	Control	F	d	234	1
2207CC17	G2	CC	Control	Control	M	n	20	0
2207CC3	G2	CC	Control	Control	M	n	211	0
2207CC4	G2	CC	Control	Control	M	d	231	1
2207CC5	G2	CC	Control	Control	F	n	549	0
2207CC6	G2	CC	Control	Control	F	d	301	1
2207CC8	G2	CC	Control	Control	M	d	242	1
2207CC9	G2	CC	Control	Control	M	d	215	1
2256CR1	G2	CR	Control	MPH	M	n	288	0
2256CR2	G2	CR	Control	MPH	M	d	372	1
2256CR4	G2	CR	Control	MPH	M	d	319	1
2256CR5	G2	CR	Control	MPH	F	d	323	1
2256CR6	G2	CR	Control	MPH	F	d	430	1
2331RR1	G2	RR	MPH	MPH	F	n	876	0
2422RR1	G2	RR	MPH	MPH	M	d	291	1
2422RR10	G2	RR	MPH	MPH	F	d	342	1
2422RR11	G2	RR	MPH	MPH	M	n	33	0
2422RR3	G2	RR	MPH	MPH	M	n	336	0
2422RR5	G2	RR	MPH	MPH	F	n	432	0
2422RR7	G2	RR	MPH	MPH	F	d	197	1
2422RR8	G2	RR	MPH	MPH	M	d	185	1
2422RR9	G2	RR	MPH	MPH	F	d	428	1
2916RR1	G2	RR	MPH	MPH	M	d	329	1
2916RR10	G2	RR	MPH	MPH	F	n	350	0
2916RR12	G2	RR	MPH	MPH	F	n	16	0
2916RR2	G2	RR	MPH	MPH	F	n	507	0
2916RR3	G2	RR	MPH	MPH	M	d	352	1
2916RR4	G2	RR	MPH	MPH	M	d	335	1
2916RR5	G2	RR	MPH	MPH	M	d	355	1
2916RR6	G2	RR	MPH	MPH	F	d	278	1
2916RR7	G2	RR	MPH	MPH	F	d	333	1
2916RR8	G2	RR	MPH	MPH	M	n	185	0
2916RR9	G2	RR	MPH	MPH	F	d	212	1
2953CR1	G2	CR	Control	MPH	M	d	280	1
2953CR10	G2	CR	Control	MPH	F	n	383	0
2953CR11	G2	CR	Control	MPH	F	d	250	1
2953CR18	G2	CR	Control	MPH	M	d	226	1
2953CR19	G2	CR	Control	MPH	M	d	291	1
2953CR2	G2	CR	Control	MPH	F	n	429	0
2953CR23	G2	CR	Control	MPH	F	d	375	1
2953CR24	G2	CR	Control	MPH	F	d	867	1
2953CR25	G2	CR	Control	MPH	F	n	29	0
2953CR3	G2	CR	Control	MPH	M	d	243	1
2953CR4	G2	CR	Control	MPH	F	d	261	1
3120CR1	G2	CR	Control	MPH	F	d	271	1
3122CC1	G2	CC	Control	Control	M	n	221	0
3122CC2	G2	CC	Control	Control	M	d	238	1
3122CC4	G2	CC	Control	Control	M	d	216	1
4503RR1	G2	RR	MPH	MPH	M	d	322	1
4503RR10	G2	RR	MPH	MPH	F	n	25	0
4503RR2	G2	RR	MPH	MPH	M	n	368	0
4503RR3	G2	RR	MPH	MPH	M	d	253	1
4503RR4	G2	RR	MPH	MPH	M	d	427	1
4503RR5	G2	RR	MPH	MPH	M	d	382	1
4503RR6	G2	RR	MPH	MPH	F	d	367	1
4503RR7	G2	RR	MPH	MPH	F	d	399	1
4517RC1	G2	RC	MPH	Control	F	d	323	1
4517RC2	G2	CR	Control	MPH	F	n	812	0
4517RC4	G2	RC	MPH	Control	M	d	211	1
4517RC5	G2	RC	MPH	Control	M	d	291	1
4517RC6	G2	RC	MPH	Control	F	d	291	1
4517RC7	G2	RC	MPH	Control	F	d	282	1
4517RC8	G2	RC	MPH	Control	F	n	9	0
4520RR1	G2	RR	MPH	MPH	M	n	290	0
4520RR13	G2	RR	MPH	MPH	M	d	199	1
4520RR14	G2	RR	MPH	MPH	F	d	221	1
4520RR15	G2	RR	MPH	MPH	F	d	208	1
4520RR16	G2	RR	MPH	MPH	F	d	229	1
4520RR17	G2	RR	MPH	MPH	F	d	265	1
4520RR18	G2	RR	MPH	MPH	F	d	373	1
4520RR2	G2	RR	MPH	MPH	M	d	316	1
4520RR20	G2	RR	MPH	MPH	F	d	395	1
4520RR21	G2	RR	MPH	MPH	F	d	414	1
4520RR6f	G2	RR	MPH	MPH	F	n	547	0
4520RR6m	G2	RR	MPH	MPH	M	d	271	1
4520RR7	G2	RR	MPH	MPH	F	d	331	1
4520RR8	G2	RR	MPH	MPH	F	d	216	1
4522CC1	G2	CC	Control	Control	M	n	246	0
4522CC2	G2	CC	Control	Control	M	n	185	0
4522CC3	G2	CC	Control	Control	F	n	295	0
4556CR10	G2	CR	Control	MPH	F	d	307	1
4556CR11	G2	CR	Control	MPH	F	d	348	1
4556CR2	G2	CR	Control	MPH	F	d	203	1
4556CR5	G2	CR	Control	MPH	M	n	264	0
4556CR6	G2	CR	Control	MPH	M	d	302	1
4556CR7	G2	CR	Control	MPH	M	d	306	1
4556CR9	G2	CR	Control	MPH	F	d	299	1
5317RC1	G2	RC	MPH	Control	M	n	401	0
5317RC3	G2	RC	MPH	Control	F	n	91	0
5363CR1	G2	CR	Control	MPH	M	d	257	1
5363CR2	G2	CR	Control	MPH	M	n	291	0
5609CC1	G2	CC	Control	Control	M	n	238	0
5609CC10	G2	CC	Control	Control	M	d	332	1
5609CC12	G2	CC	Control	Control	F	n	502	0
5609CC13	G2	CC	Control	Control	F	d	341	1
5609CC16	G2	CC	Control	Control	F	d	427	1
5609CC17	G2	CC	Control	Control	F	d	334	1
5609CC18	G2	CC	Control	Control	F	d	216	1
5609CC4	G2	CC	Control	Control	M	d	352	1
5609CC5	G2	CC	Control	Control	M	n	348	0
5609CC9	G2	CC	Control	Control	M	n	332	0
5631RC1	G2	RC	MPH	Control	F	n	430	0
5631RC2	G2	RC	MPH	Control	F	n	471	0
5631RC3	G2	RC	MPH	Control	F	n	20	0
5631RC4	G2	RC	MPH	Control	M	n	11	0
Arch1	G3	RC	MPH	Control	M	d	377	1
Arch10	G3	RC	MPH	Control	F	d	328	1
Arch11	G3	RC	MPH	Control	F	d	340	1
Arch12	G3	RC	MPH	Control	F	d	354	1
Arch13	G3	RC	MPH	Control	F	n	478	0
Arch14	G3	RC	MPH	Control	F	d	394	1
Arch15	G3	RC	MPH	Control	F	d	404	1
Arch16	G3	RC	MPH	Control	F	d	366	1
Arch2	G3	RC	MPH	Control	M	d	240	1
Arch3	G3	RC	MPH	Control	M	n	532	0
Arch5	G3	RC	MPH	Control	M	d	213	1
Arch6	G3	RC	MPH	Control	M	d	320	1
Arch7	G3	RC	MPH	Control	F	n	538	0
Arch9	G3	RC	MPH	Control	F	n	467	0
Bone1	G3	RR	MPH	MPH	M	d	330	1
Bone10	G3	RR	MPH	MPH	F	d	489	1
Bone11	G3	RR	MPH	MPH	F	d	216	1
Bone12	G3	RR	MPH	MPH	F	d	404	1
Bone13	G3	RR	MPH	MPH	F	d	427	1
Bone14	G3	RR	MPH	MPH	F	d	387	1
Bone4	G3	RR	MPH	MPH	M	d	252	1
Bone5	G3	RR	MPH	MPH	M	d	322	1
Bone6	G3	RR	MPH	MPH	M	d	342	1
Bone7	G3	RR	MPH	MPH	F	n	519	0
Bone8	G3	RR	MPH	MPH	M	d	203	1
Bris2	G3	CR	Control	MPH	M	d	171	1
Bris3	G3	CR	Control	MPH	M	d	270	1
Bris4	G3	CR	Control	MPH	F	d	373	1
Bris5	G3	CR	Control	MPH	F	d	380	1
Bris7	G3	CR	Control	MPH	F	d	363	1
Bris8	G3	CR	Control	MPH	F	d	368	1
Cem1a	G3	RR	MPH	MPH	M	n	261	0
Cem2a	G3	RR	MPH	MPH	M	d	224	1
Cem5a	G3	RR	MPH	MPH	F	n	241	0
Cem7a	G3	RR	MPH	MPH	F	n	485	0
Cem9a	G3	RR	MPH	MPH	F	d	348	1
Cem12b	G3	RR	MPH	MPH	F	n	635	0
Cem13b	G3	RR	MPH	MPH	F	n	622	0
Cem3b	G3	RR	MPH	MPH	F	d	375	1
Cem4b	G3	RR	MPH	MPH	F	d	412	1
Cem6b	G3	RR	MPH	MPH	F	d	383	1
Crush1	G3	RC	MPH	Control	M	d	431	1
Crush2	G3	RC	MPH	Control	M	d	357	1
Crush3	G3	RC	MPH	Control	M	d	278	1
Crush6	G3	RC	MPH	Control	F	n	477	0
Crush7	G3	RC	MPH	Control	F	d	467	1
Crush8	G3	RC	MPH	Control	F	n	312	0
Cumb1	G3	CR	Control	MPH	M	d	271	1
Cumb2	G3	CR	Control	MPH	F	d	300	1
Cumb3	G3	CR	Control	MPH	F	d	368	1
Cumb4	G3	CR	Control	MPH	F	d	333	1
Dan1	G3	CC	Control	Control	M	d	325	1
Dan10	G3	CC	Control	Control	F	d	438	1
Dan11	G3	CC	Control	Control	F	d	365	1
Dan2	G3	CC	Control	Control	M	d	378	1
Dan3	G3	CC	Control	Control	M	d	268	1
Dan4	G3	CC	Control	Control	M	d	313	1
Dan8	G3	CC	Control	Control	F	d	398	1
Dan9	G3	CC	Control	Control	F	d	427	1
Data1	G3	RR	MPH	MPH	M	n	295	0
Data2	G3	RR	MPH	MPH	M	n	276	0
Data3	G3	RR	MPH	MPH	M	d	355	1
Data4	G3	RR	MPH	MPH	M	d	234	1
Data5	G3	RR	MPH	MPH	F	d	318	1
Data6	G3	RR	MPH	MPH	F	d	267	1
Foo1	G3	CR	Control	Control	M	n	300	0
Foo2	G3	CR	Control	Control	F	n	287	0
Ford1	G3	RC	MPH	Control	M	d	270	1
Ford2	G3	RC	MPH	Control	M	d	235	1
Ganon1	G3	RR	MPH	MPH	F	n	534	0
Garth1	G3	RC	MPH	Control	M	d	219	1
Glame1	G3	RR	MPH	MPH	M	d	309	1
Glame11	G3	RR	MPH	MPH	F	d	314	1
Glame12	G3	RR	MPH	MPH	F	d	404	1
Glame13	G3	RR	MPH	MPH	F	d	417	1
Glame14	G3	RR	MPH	MPH	F	n	369	0
Glame15	G3	RR	MPH	MPH	F	n	524	0
Glame16	G3	RR	MPH	MPH	F	d	451	1
Glame17	G3	RR	MPH	MPH	F	d	485	1
Glame2	G3	RR	MPH	MPH	M	n	321	0
Glame3	G3	RR	MPH	MPH	M	n	177	0
Glame6	G3	RR	MPH	MPH	M	d	259	1
Glame7	G3	RR	MPH	MPH	M	d	208	1
Glame8	G3	RR	MPH	MPH	M	d	327	1
Glame9	G3	RR	MPH	MPH	M	d	208	1
Hodor10a	G3	RC	MPH	Control	F	d	382	1
Hodor11a	G3	RC	MPH	Control	F	d	393	1
Hodor12a	G3	RC	MPH	Control	F	d	399	1
Hodor7a	G3	RC	MPH	Control	F	d	329	1
Hodor9a	G3	RC	MPH	Control	F	d	259	1
Hodor4b	G3	RC	MPH	Control	M	d	218	1
Hodor5b	G3	RC	MPH	Control	F	n	636	0
Hodor6b	G3	RC	MPH	Control	F	d	412	1
Hodor8b	G3	RC	MPH	Control	F	d	361	1
Hodor9b	G3	RC	MPH	Control	F	d	354	1
Hodor1a	G3	RC	MPH	Control	M	d	337	1
Hodor2a	G3	RC	MPH	Control	M	d	263	1
Hodor3a	G3	RC	MPH	Control	M	d	340	1
Hodor12m	G3	RC	MPH	Control	M	n	345	0
Hump1	G3	RR	MPH	MPH	M	d	294	1
Hump11	G3	RR	MPH	MPH	F	d	419	1
Hump2	G3	RR	MPH	MPH	M	d	335	1
Hump3	G3	RR	MPH	MPH	F	d	345	1
Hump4	G3	RR	MPH	MPH	M	d	230	1
Hump5	G3	RR	MPH	MPH	M	d	309	1
Hump6	G3	RR	MPH	MPH	F	d	339	1
Hump7	G3	RR	MPH	MPH	F	d	331	1
Hump8	G3	RR	MPH	MPH	F	d	382	1
Hump9	G3	RR	MPH	MPH	F	d	396	1
Korn1	G3	RR	MPH	MPH	M	d	311	1
Korn11	G3	RR	MPH	MPH	F	d	434	1
Korn2	G3	RR	MPH	MPH	M	d	338	1
Korn3	G3	RR	MPH	MPH	F	n	625	0
Korn4	G3	RR	MPH	MPH	F	n	422	0
Korn5	G3	RR	MPH	MPH	F	d	298	1
Korn6	G3	RR	MPH	MPH	F	d	353	1
Korn8	G3	RR	MPH	MPH	F	d	443	1
Korn9	G3	RR	MPH	MPH	F	d	396	1
Kwan1	G3	CC	Control	Control	M	n	332	0
Kwan10	G3	CC	Control	Control	F	d	284	1
Kwan11	G3	CC	Control	Control	F	d	392	1
Kwan12	G3	CC	Control	Control	F	d	393	1
Kwan13	G3	CC	Control	Control	M	d	325	1
Kwan14	G3	CC	Control	Control	F	d	360	1
Kwan15	G3	CC	Control	Control	F	d	381	1
Kwan16	G3	CC	Control	Control	F	d	413	1
Kwan17	G3	CC	Control	Control	F	d	420	1
Kwan18	G3	CC	Control	Control	F	d	408	1
Kwan19	G3	CC	Control	Control	F	d	406	1
Kwan2	G3	CC	Control	Control	M	n	328	0
Kwan20	G3	CC	Control	Control	F	d	413	1
Kwan3	G3	CC	Control	Control	M	n	321	0
Kwan4	G3	CC	Control	Control	F	n	562	0
Kwan5	G3	CC	Control	Control	M	d	230	1
Kwan6	G3	CC	Control	Control	M	d	218	1
Kwan7	G3	CC	Control	Control	F	n	508	0
Kwan8	G3	CC	Control	Control	M	d	267	1
Kwan9	G3	CC	Control	Control	M	d	224	1
Lego1	G3	CC	Control	Control	M	n	352	0
Lfor2	G3	CC	Control	Control	M	n	319	0
Lfor3	G3	CC	Control	Control	M	d	337	1
Lfor4	G3	CC	Control	Control	M	d	304	1
Lfor5	G3	CC	Control	Control	F	d	480	1
Lfor7	G3	CC	Control	Control	F	d	442	1
Lego1	G3	CC	Control	Control	M	d	319	1
Li1	G3	CC	Control	Control	M	d	339	1
Li2	G3	CC	Control	Control	F	d	303	1
Li3	G3	CC	Control	Control	F	n	329	0
Li6	G3	CC	Control	Control	F	d	372	1
Li7	G3	CC	Control	Control	F	d	434	1
Li8	G3	CC	Control	Control	F	d	455	1
Li9	G3	CC	Control	Control	F	d	426	1
Log1	G3	CR	Control	MPH	F	d	271	1
Log2	G3	CR	Control	MPH	M	n	122	0
Log3	G3	CR	Control	MPH	M	n	111	0
Log4	G3	CR	Control	MPH	F	d	342	1
Mrey1	G3	CR	Control	MPH	M	d	294	1
Mrey2	G3	CR	Control	MPH	M	d	198	1
Mrey3	G3	CR	Control	MPH	M	d	152	1
Mrey4	G3	CR	Control	MPH	M	d	208	1
Mrey5	G3	CR	Control	MPH	M	d	238	1
Mrey6	G3	CR	Control	MPH	M	d	260	1
Mrey7	G3	CR	Control	MPH	F	d	186	1
Moo1	G3	CR	Control	MPH	M	d	389	1
Moo10	G3	CR	Control	MPH	F	d	439	1
Moo11	G3	CR	Control	MPH	F	n	446	0
Moo12	G3	CR	Control	MPH	F	d	483	1
Moo13	G3	CR	Control	MPH	F	d	451	1
Moo14	G3	CR	Control	MPH	F	d	488	1
Moo15	G3	CR	Control	MPH	F	d	467	1
Moo16	G3	CR	Control	MPH	F	d	475	1
Moo2	G3	CR	Control	MPH	M	n	302	0
Moo3	G3	CR	Control	MPH	M	d	280	1
Moo5	G3	CR	Control	MPH	F	d	319	1
Moo6	G3	CR	Control	MPH	M	d	208	1
Moo7	G3	CR	Control	MPH	M	d	235	1
Moo8	G3	CR	Control	MPH	F	d	399	1
Muld1	G3	RR	MPH	MPH	M	d	364	1
Muld2	G3	RR	MPH	MPH	F	n	292	0
Muld3	G3	RR	MPH	MPH	F	d	437	1
Muld4	G3	RR	MPH	MPH	M	n	198	0
Pas1	G3	CC	Control	Control	F	d	501	1
Pas2	G3	CC	Control	Control	F	n	207	0
Pic10	G3	CC	Control	Control	F	d	405	1
Pic11	G3	CC	Control	Control	F	d	378	1
Pic2	G3	CC	Control	Control	M	d	390	1
Pic3	G3	CC	Control	Control	M	d	266	1
Pic4	G3	CC	Control	Control	M	n	221	0
Pic5	G3	CC	Control	Control	M	d	381	1
Pic8	G3	CC	Control	Control	F	n	525	0
Pig1	G3	RC	MPH	Control	M	n	258	0
Pig2	G3	RC	MPH	Control	M	d	295	1
Pig3	G3	RC	MPH	Control	F	d	407	1
Pig4	G3	RC	MPH	Control	M	d	329	1
Pig5	G3	RC	MPH	Control	F	d	334	1
Pleet1	G3	CC	Control	Control	M	d	247	1
Pleet10	G3	CC	Control	Control	F	d	324	1
Pleet11	G3	CC	Control	Control	F	d	268	1
Pleet2	G3	CC	Control	Control	M	d	314	1
Pleet3	G3	CC	Control	Control	F	n	558	0
Pleet4	G3	CC	Control	Control	M	d	333	1
Pleet5	G3	CC	Control	Control	M	d	237	1
Pleet6	G3	CC	Control	Control	M	d	313	1
Pleet7	G3	CC	Control	Control	M	d	294	1
Pleet8	G3	CC	Control	Control	M	d	254	1
Pleet9	G3	CC	Control	Control	F	d	404	1
Pun1	G3	CC	Control	Control	F	d	442	1
Rik10	G3	RC	MPH	Control	F	d	310	1
Rik11	G3	RC	MPH	Control	F	n	700	0
Rik12	G3	RC	MPH	Control	M	d	223	1
Rik13	G3	RC	MPH	Control	M	n	229	0
Rik15	G3	RC	MPH	Control	F	n	355	0
Rik16	G3	RC	MPH	Control	F	d	331	1
Rik16m	G3	RC	MPH	Control	M	d	310	1
Rik17	G3	RC	MPH	Control	F	d	441	1
Rik18	G3	RC	MPH	Control	F	d	461	1
Rik19	G3	RC	MPH	Control	F	d	447	1
Rik20	G3	RC	MPH	Control	F	d	461	1
Rik21	G3	RC	MPH	Control	F	d	471	1
Rik22	G3	RC	MPH	Control	F	d	436	1
Rik3	G3	RC	MPH	Control	M	d	321	1
Rik4	G3	RC	MPH	Control	M	d	358	1
Rik5	G3	RC	MPH	Control	F	d	410	1
Rik6	G3	RC	MPH	Control	M	d	430	1
Robo1	G3	CR	Control	MPH	M	d	244	1
Rodd1	G3	CC	Control	Control	M	d	319	1
Rodd2	G3	CC	Control	Control	M	d	343	1
Rodd3	G3	CC	Control	Control	M	d	328	1
Rodd4	G3	CC	Control	Control	F	d	428	1
Scul1a	G3	RR	MPH	MPH	M	d	286	1
Scul9a	G3	RR	MPH	MPH	F	d	357	1
Scul5b	G3	RR	MPH	MPH	M	d	338	1
Scul6b	G3	RR	MPH	MPH	M	n	288	0
Scul7b	G3	RR	MPH	MPH	F	d	436	1
Scul8b	G3	RR	MPH	MPH	F	d	324	1
Scul3b	G3	RR	MPH	MPH	M	d	274	1
Scul4b	G3	RR	MPH	MPH	M	d	304	1
Trex1	G3	RC	MPH	Control	M	d	365	1
Trex2	G3	RC	MPH	Control	M	d	347	1
Troi1	G3	RC	MPH	Control	M	d	387	1
Troi2	G3	RC	MPH	Control	M	n	366	0
Troi3	G3	RC	MPH	Control	M	n	337	0
Troi5	G3	RC	MPH	Control	F	n	481	0
Troi6	G3	RC	MPH	Control	F	d	455	1
Wizz1	G3	RC	MPH	Control	M	n	486	0
Wizz10	G3	RC	MPH	Control	F	d	314	1
Wizz11	G3	RC	MPH	Control	F	d	412	1
Wizz12	G3	RC	MPH	Control	F	d	414	1
Wizz13	G3	RC	MPH	Control	F	n	418	0
Wizz14	G3	RC	MPH	Control	F	n	412	0
Wizz15	G3	RC	MPH	Control	F	n	462	0
Wizz16	G3	RC	MPH	Control	F	d	453	1
Wizz17	G3	RC	MPH	Control	F	d	493	1
Wizz2	G3	RC	MPH	Control	M	d	315	1
Wizz3	G3	RC	MPH	Control	M	d	293	1
Wizz4	G3	RC	MPH	Control	M	d	355	1
Wizz5	G3	RC	MPH	Control	M	d	273	1
Wizz6	G3	RC	MPH	Control	M	d	378	1
Wizz9	G3	RC	MPH	Control	F	n	708	0
Worf1	G3	CR	Control	MPH	M	n	362	0
Worf2	G3	CR	Control	MPH	M	d	360	1
Worf3	G3	CR	Control	MPH	F	d	342	1
Zeb1	G3	CR	Control	MPH	M	d	301	1
Zeb2	G3	CR	Control	MPH	M	d	259	1
Zeb3	G3	CR	Control	MPH	F	d	290	1
Zuul1	G3	CR	Control	MPH	M	d	343	1
Zuul11	G3	CR	Control	MPH	F	d	404	1
Zuul2	G3	CR	Control	MPH	M	d	249	1
Zuul3	G3	CR	Control	MPH	F	d	273	1
Zuul4	G3	CR	Control	MPH	M	d	261	1
Zuul5	G3	CR	Control	MPH	M	d	229	1
Zuul6	G3	CR	Control	MPH	F	d	226	1
Zuul7	G3	CR	Control	MPH	F	d	383	1
Zuul8	G3	CR	Control	MPH	F	d	392	1
Zuul9	G3	CR	Control	MPH	F	d	430	1
ArKw1	G4	RC	MPH	Control	M	d	245	1
ArKw2	G4	RC	MPH	Control	M	d	204	1
ArKw3	G4	RC	MPH	Control	M	d	215	1
ArKw4	G4	RC	MPH	Control	M	n	282	0
ArKw5	G4	RC	MPH	Control	M	n	212	0
ArKw6	G4	RC	MPH	Control	F	d	262	1
ArPl1	G4	RC	MPH	Control	M	d	234	1
ArPl10	G4	RC	MPH	Control	F	d	266	1
ArPl11	G4	RC	MPH	Control	F	d	330	1
ArPl13	G4	RC	MPH	Control	F	n	395	0
ArPl14	G4	RC	MPH	Control	M	d	284	1
ArPl15	G4	RC	MPH	Control	F	n	260	0
ArPl16	G4	RC	MPH	Control	F	d	261	1
ArPl17	G4	RC	MPH	Control	F	n	506	0
ArPl2	G4	RC	MPH	Control	M	d	253	1
ArPl3	G4	RC	MPH	Control	M	d	233	1
ArPl4	G4	RC	MPH	Control	M	d	246	1
ArPl5	G4	RC	MPH	Control	M	d	255	1
ArPl6	G4	RC	MPH	Control	M	n	246	0
ArPl7	G4	RC	MPH	Control	M	n	392	0
ArPl8	G4	RC	MPH	Control	M	d	273	1
ArPl9	G4	RC	MPH	Control	F	d	296	1
BnHp1	G4	RR	MPH	MPH	F	d	156	1
BnSc1	G4	RR	MPH	MPH	M	d	248	1
BnSc2	G4	RR	MPH	MPH	M	d	189	1
BnSc3	G4	RR	MPH	MPH	F	n	229	0
BnSc4	G4	RR	MPH	MPH	F	d	231	1
BnSc5	G4	RR	MPH	MPH	F	n	203	0
BnSc6	G4	RR	MPH	MPH	F	d	232	1
C7Pc1	G4	CC	Control	Control	M	d	267	1
C7Pc12	G4	CC	Control	Control	F	d	251	1
C7Pc13	G4	CC	Control	Control	F	d	217	1
C7Pc14	G4	CC	Control	Control	F	d	316	1
C7Pc2	G4	CC	Control	Control	M	d	234	1
C7Pc3	G4	CC	Control	Control	M	d	273	1
C7Pc4	G4	CC	Control	Control	M	n	439	0
C7Pc6	G4	CC	Control	Control	M	n	371	0
C7Pc7	G4	CC	Control	Control	M	n	371	0
C7Pc8	G4	CC	Control	Control	M	n	503	0
C7Pc9	G4	CC	Control	Control	M	n	503	0
CmGl1	G4	RR	MPH	MPH	M	d	260	1
CmGl2	G4	RR	MPH	MPH	F	n	263	0
CrDn1	G4	RC	MPH	Control	F	d	202	1
CrDn2	G4	RC	MPH	Control	F	n	160	0
CrDn3	G4	RC	MPH	Control	F	n	196	0
CrDn4	G4	RC	MPH	Control	F	d	211	1
CrDn5	G4	RC	MPH	Control	F	n	384	0
CrDn6	G4	RC	MPH	Control	F	n	323	0
CrDn7	G4	RC	MPH	Control	F	n	305	0
DnKw1	G4	CC	Control	Control	M	d	229	1
DnKw2	G4	CC	Control	Control	M	d	194	1
DnKw3	G4	CC	Control	Control	M	d	252	1
DnKw4	G4	CC	Control	Control	M	n	240	0
DnKw5	G4	CC	Control	Control	F	n	416	0
DnMR1	G4	CR	Control	MPH	F	d	226	1
DnMR2	G4	CR	Control	MPH	F	d	248	1
DnMR3	G4	CR	Control	MPH	F	d	260	1
DnMR4	G4	CR	Control	MPH	F	d	269	1
DnMR5	G4	CR	Control	MPH	F	n	256	0
GlMl1	G4	RR	MPH	MPH	F	d	264	1
GlMl2	G4	RR	MPH	MPH	M	d	291	1
GlMl3	G4	RR	MPH	MPH	M	d	196	1
GlMl4	G4	RR	MPH	MPH	M	d	257	1
GlMl6	G4	RR	MPH	MPH	F	d	236	1
GnDt1	G4	RR	MPH	MPH	F	d	347	1
GnDt2	G4	RR	MPH	MPH	M	d	182	1
GnDt3	G4	RR	MPH	MPH	F	n	136	0
GnDt4	G4	RR	MPH	MPH	F	d	220	1
GnDt5	G4	RR	MPH	MPH	F	d	242	1
GnDt6	G4	RR	MPH	MPH	F	d	251	1
GnDt7	G4	RR	MPH	MPH	F	d	248	1
GnDt8	G4	RR	MPH	MPH	F	n	453	0
HdC3-1	G4	RC	MPH	Control	M	d	297	1
HdRd1	G4	RC	MPH	Control	M	d	238	1
HdRd11	G4	RC	MPH	Control	M	n	406	0
HdRd12	G4	RC	MPH	Control	M	n	396	0
HdRd14	G4	RC	MPH	Control	F	d	181	1
HdRd15	G4	RC	MPH	Control	M	n	238	0
HdRd16	G4	RC	MPH	Control	F	d	231	1
HdRd17	G4	RC	MPH	Control	M	n	474	0
HdRd18	G4	RC	MPH	Control	F	d	248	1
HdRd19	G4	RC	MPH	Control	F	d	270	1
HdRd2	G4	RC	MPH	Control	M	d	272	1
HdRd3	G4	RC	MPH	Control	M	d	302	1
HdRd4	G4	RC	MPH	Control	M	d	228	1
HdRd6	G4	RC	MPH	Control	M	d	278	1
HdRd7	G4	RC	MPH	Control	F	n	240	0
HdRd7m	G4	RC	MPH	Control	M	n	396	0
HdRd8	G4	RC	MPH	Control	M	d	286	1
HdRd9	G4	RC	MPH	Control	M	s	510	1
KrBn1	G4	RR	MPH	MPH	M	d	303	1
KrBn10	G4	RR	MPH	MPH	F	d	282	1
KrBn11	G4	RR	MPH	MPH	F	d	307	1
KrBn12	G4	RR	MPH	MPH	F	d	344	1
KrBn13	G4	RR	MPH	MPH	F	d	322	1
KrBn14	G4	RR	MPH	MPH	M	d	357	1
KrBn15	G4	RR	MPH	MPH	F	d	255	1
KrBn2	G4	RR	MPH	MPH	M	n	273	0
KrBn3	G4	RR	MPH	MPH	M	d	288	1
KrBn4	G4	RR	MPH	MPH	M	d	278	1
KrBn5	G4	RR	MPH	MPH	M	d	229	1
KrBn6	G4	RR	MPH	MPH	M	d	246	1
KrBn7	G4	RR	MPH	MPH	M	d	220	1
KrBn8	G4	RR	MPH	MPH	M	d	337	1
KrBn9	G4	RR	MPH	MPH	M	d	238	1
KrCm1	G4	RR	MPH	MPH	M	d	262	1
KrCm2	G4	RR	MPH	MPH	M	n	278	0
KrCm3	G4	RR	MPH	MPH	M	d	252	1
KrCm4	G4	RR	MPH	MPH	F	d	320	1
KrCm5	G4	RR	MPH	MPH	F	d	308	1
KrCm6	G4	RR	MPH	MPH	F	d	273	1
KrCm7	G4	RR	MPH	MPH	F	d	302	1
KrCm8	G4	RR	MPH	MPH	F	n	323	0
KwLF1	G4	CC	Control	Control	M	n	267	0
KwLF10	G4	CC	Control	Control	F	d	275	1
KwLF11	G4	CC	Control	Control	M	n	273	0
KwLF12	G4	CC	Control	Control	F	d	317	1
KwLF13	G4	CC	Control	Control	F	d	207	1
KwLF14	G4	CC	Control	Control	F	d	280	1
KwLF15	G4	CC	Control	Control	M	n	426	0
KwLF17	G4	CC	Control	Control	F	d	296	1
KwLF2	G4	CC	Control	Control	M	d	234	1
KwLF3	G4	CC	Control	Control	M	n	279	0
KwLF4	G4	CC	Control	Control	M	d	276	1
KwLF6	G4	CC	Control	Control	M	d	308	1
KwLF7	G4	CC	Control	Control	M	n	378	0
KwLF8	G4	CC	Control	Control	F	d	322	1
KwLF9	G4	CC	Control	Control	M	s	510	1
KwMo1	G4	CR	Control	MPH	M	d	270	1
KwMo10	G4	CR	Control	MPH	M	d	193	1
KwMo11	G4	CR	Control	MPH	M	d	236	1
KwMo12	G4	CR	Control	MPH	M	d	211	1
KwMo13	G4	CR	Control	MPH	M	d	229	1
KwMo14	G4	CR	Control	MPH	F	d	296	1
KwMo15	G4	CR	Control	MPH	F	d	298	1
KwMo16	G4	CR	Control	MPH	F	d	193	1
KwMo16x	G4	CR	Control	MPH	F	d	231	1
KwMo17	G4	CR	Control	MPH	F	d	267	1
KwMo2	G4	CR	Control	MPH	M	d	262	1
KwMo3	G4	CR	Control	MPH	M	d	197	1
KwMo4	G4	CR	Control	MPH	M	d	205	1
KwMo5	G4	CR	Control	MPH	M	d	233	1
KwMo6	G4	CR	Control	MPH	F	d	335	1
KwMo7	G4	CR	Control	MPH	M	d	201	1
KwMo8	G4	CR	Control	MPH	M	d	241	1
KwMo9	G4	CR	Control	MPH	M	d	226	1
LFPc1	G4	CC	Control	Control	M	d	340	1
LFZb1	G4	CR	Control	MPH	M	d	219	1
LFZb2	G4	CR	Control	MPH	M	d	192	1
LiFo1	G4	CR	Control	MPH	M	d	245	1
LiFo11	G4	CR	Control	MPH	M	n	252	0
LiFo12	G4	CR	Control	MPH	F	d	232	1
LiFo13	G4	CR	Control	MPH	F	d	251	1
LiFo14	G4	CR	Control	MPH	F	d	246	1
LiFo2	G4	CR	Control	MPH	M	d	184	1
LiFo3	G4	CR	Control	MPH	M	d	168	1
LiFo4	G4	CR	Control	MPH	M	d	211	1
LiFo5	G4	CR	Control	MPH	M	d	223	1
LiFo6	G4	CR	Control	MPH	M	d	196	1
LiFo7	G4	CR	Control	MPH	F	d	238	1
LiFo8	G4	CR	Control	MPH	F	d	246	1
LiFo9	G4	CR	Control	MPH	M	d	227	1
LiPl1	G4	CC	Control	Control	M	d	293	1
LiPl2	G4	CC	Control	Control	M	d	259	1
LiPl3	G4	CC	Control	Control	M	d	270	1
LiPl4	G4	CC	Control	Control	F	n	424	0
LiPl5	G4	CC	Control	Control	F	d	280	1
LiPl6	G4	CC	Control	Control	F	d	306	1
LiPl7	G4	CC	Control	Control	F	d	310	1
LiPl8	G4	CC	Control	Control	F	d	316	1
LiPl9	G4	CC	Control	Control	F	d	336	1
MlKr1	G4	RR	MPH	MPH	M	d	318	1
PcRd1	G4	CC	Control	Control	M	n	500	0
PcRd10	G4	CC	Control	Control	F	d	377	1
PcRd11	G4	CC	Control	Control	F	n	408	0
PcRd12	G4	CC	Control	Control	F	d	336	1
PcRd13	G4	CC	Control	Control	M	d	366	1
PcRd14	G4	CC	Control	Control	M	d	371	1
PcRd15	G4	CC	Control	Control	F	n	401	0
PcRd16	G4	CC	Control	Control	F	d	285	1
PcRd17	G4	CC	Control	Control	F	d	257	1
PcRd19	G4	CC	Control	Control	M	n	416	0
PcRd2	G4	CC	Control	Control	M	d	272	1
PcRd3	G4	CC	Control	Control	M	d	202	1
PcRd4	G4	CC	Control	Control	M	d	214	1
PcRd5	G4	CC	Control	Control	M	d	242	1
PcRd6	G4	CC	Control	Control	M	d	248	1
PcRd7	G4	CC	Control	Control	M	s	510	1
PcRd8	G4	CC	Control	Control	M	d	265	1
PcRd9	G4	CC	Control	Control	M	d	240	1
PcWf2	G4	CR	Control	MPH	M	n	264	0
PcWf3	G4	CR	Control	MPH	M	d	285	1
PcWf4	G4	CR	Control	MPH	F	d	269	1
PcWf5	G4	CR	Control	MPH	F	d	301	1
PcWf7	G4	CR	Control	MPH	F	d	341	1
PgLi1	G4	RC	MPH	Control	F	n	309	0
PgLi2	G4	RC	MPH	Control	F	d	246	1
PgLi3	G4	RC	MPH	Control	M	d	244	1
PlRd1	G4	CC	Control	Control	M	d	275	1
PlRd3	G4	CC	Control	Control	F	d	155	1
PlRd4	G4	CC	Control	Control	F	d	216	1
PzKw1	G4	CC	Control	Control	M	d	252	1
RdDn1	G4	CC	Control	Control	F	n	310	0
RkLg1	G4	RC	MPH	Control	M	d	279	1
RkLg2	G4	RC	MPH	Control	F	d	321	1
RkLg3	G4	RC	MPH	Control	F	d	322	1
RkLg4	G4	RC	MPH	Control	F	d	286	1
RkPc1	G4	RC	MPH	Control	M	d	281	1
RkPc10	G4	RC	MPH	Control	F	n	263	0
RkPc11	G4	RC	MPH	Control	F	d	260	1
RkPc12	G4	RC	MPH	Control	M	n	251	0
RkPc13	G4	RC	MPH	Control	F	d	298	1
RkPc14	G4	RC	MPH	Control	F	d	343	1
RkPc15	G4	RC	MPH	Control	F	d	319	1
RkPc16	G4	RC	MPH	Control	F	n	547	0
RkPc17	G4	RC	MPH	Control	F	n	517	0
RkPc2	G4	RC	MPH	Control	M	d	251	1
RkPc3	G4	RC	MPH	Control	M	d	271	1
RkPc4	G4	RC	MPH	Control	M	d	291	1
RkPc5	G4	RC	MPH	Control	M	n	309	0
RkPc8	G4	RC	MPH	Control	M	n	296	0
ScMl1	G4	RR	MPH	MPH	M	d	179	1
ScMl2	G4	RR	MPH	MPH	M	d	220	1
ScMl3	G4	RR	MPH	MPH	M	d	192	1
ScMl4	G4	RR	MPH	MPH	F	d	214	1
ScMl5	G4	RR	MPH	MPH	F	n	169	0
TrLF1	G4	RC	MPH	Control	M	n	217	0
WzC2-1	G4	RC	MPH	Control	M	d	260	1
WzC2-2	G4	RC	MPH	Control	M	n	199	0

## Sheet: Sex ratio G1
Family line	Female Offspring	Male Offspring	Total Offspring
2	7	6	13
3	8	6	14
7	12	15	27
9	11	9	20
13	12	8	20
16	9	6	15
17	5	8	13
18	9	5	14
20	2	11	13
22	6	8	14
23	6	7	13
24	7	6	13
29	6	7	13
31	7	6	13
45	9	5	14
53	9	3	12
56	7	6	13
63	6	6	12

## Sheet: Sex ratio G2,G3,G4
Generation (offspring)	Mother ID	Father ID	Maternal line	Paternal line	Maternal grandmother line (G1)	Maternal grandfather line (G1)	Paternal grandmother line (G1)	Paternal grandfather line (G1)	G1 female Treatment	G1 male Treatment	Treatment	Female Offspring	Male Offspring	Total Offspring
G2	02C1	20C1	2	20	.	.	.	.	C	C	CC	3	0	3
G2	02C3	23R6	2	23	.	.	.	.	C	R	CR	4	3	7
G2	02R1	09R3	2	9	.	.	.	.	R	R	RR	5	4	9
G2	02R3	18R3	2	18	.	.	.	.	R	R	RR	0	2	2
G2	02R5	63R4	2	63	.	.	.	.	R	R	RR	1	1	2
G2	03C1	63R6	3	63	.	.	.	.	C	R	CR	1	0	1
G2	03C3	09R6	3	9	.	.	.	.	C	R	CR	4	5	9
G2	03C4	02C2	3	2	.	.	.	.	C	C	CC	1	6	7
G2	03R6	29R1	3	29	.	.	.	.	R	R	RR	6	5	11
G2	07C1	03R1	7	3	.	.	.	.	C	R	CR	0	1	1
G2	07R1	16C2	7	16	.	.	.	.	R	C	RC	6	7	13
G2	07R4	29C2	7	29	.	.	.	.	R	C	RC	7	4	11
G2	07R8	56R4	7	56	.	.	.	.	R	R	RR	6	3	9
G2	09C2	45C2	9	45	.	.	.	.	C	C	CC	13	10	23
G2	09R2	20C5	9	20	.	.	.	.	R	C	RC	1	2	3
G2	09R5	22C4	9	22	.	.	.	.	R	C	RC	7	4	11
G2	13C1	29R4	13	29	.	.	.	.	C	R	CR	3	6	9
G2	13C2	24R2	13	24	.	.	.	.	C	R	CR	4	4	8
G2	13C4	09C9	13	9	.	.	.	.	C	C	CC	2	0	2
G2	13C5	02C4	13	2	.	.	.	.	C	C	CC	0	1	1
G2	13R6	31C4	13	31	.	.	.	.	R	C	RC	4	4	8
G2	16C1	31R5	16	31	.	.	.	.	C	R	CR	3	0	3
G2	16C4	03C8	16	3	.	.	.	.	C	C	CC	1	0	1
G2	16R2	13C10	16	13	.	.	.	.	R	C	RC	7	0	7
G2	16R6	53R2	16	53	.	.	.	.	R	R	RR	8	7	15
G2	17C2	09R4	17	9	.	.	.	.	C	R	CR	4	4	8
G2	17C4	63C3	17	63	.	.	.	.	C	C	CC	8	7	15
G2	17R4	13C3	17	13	.	.	.	.	R	C	RC	8	8	16
G2	18C1	63C6	18	63	.	.	.	.	C	C	CC	2	0	2
G2	18C4	29R5	18	29	.	.	.	.	C	R	CR	8	8	16
G2	18C5	20C3	18	20	.	.	.	.	C	C	CC	1	1	2
G2	20R4	56C2	20	56	.	.	.	.	R	C	RC	5	3	8
G2	22C2	07C3	22	7	.	.	.	.	C	C	CC	6	7	13
G2	22C7	56R1	22	56	.	.	.	.	C	R	CR	2	4	6
G2	23R1	31R3	23	31	.	.	.	.	R	R	RR	1	0	1
G2	24R5	22R2	24	22	.	.	.	.	R	R	RR	5	5	10
G2	29C5	53R2	29	53	.	.	.	.	C	R	CR	6	8	14
G2	29R3	16R3	29	16	.	.	.	.	R	R	RR	5	5	10
G2	31C2	20R2	31	20	.	.	.	.	C	R	CR	1	0	1
G2	31C3	22C6	31	22	.	.	.	.	C	C	CC	0	4	4
G2	45C3	56R3	45	56	.	.	.	.	C	R	CR	7	4	11
G2	45C5	22C5	45	22	.	.	.	.	C	C	CC	1	2	3
G2	45R1	03R5	45	3	.	.	.	.	R	R	RR	2	5	7
G2	45R3	20R2	45	20	.	.	.	.	R	R	RR	12	5	17
G2	45R6	17C3	45	17	.	.	.	.	R	C	RC	2	5	7
G2	53C2	63R6	53	63	.	.	.	.	C	R	CR	0	2	2
G2	53R5	17C3	53	17	.	.	.	.	R	C	RC	2	2	4
G2	56C1	09C5	56	9	.	.	.	.	C	C	CC	7	11	18
G2	56R2	31C4	56	31	.	.	.	.	R	C	RC	2	0	2
G3	0209RR1	4503RR1	02x09	45x03	2	9	45	3	R	R	RR	7	4	11
G3	0220CC1	0309CR7	02x20	03x09	2	20	3	9	C	R	CR	1	2	3
G3	0220CC2	0945CC8	02x20	09x45	2	20	9	45	C	C	CC	2	0	2
G3	0329RR3	0756RR2	03x29	07x56	3	29	7	56	R	R	RR	6	6	12
G3	0716RC3	3122CC2	07x16	31x22	7	16	31	22	R	C	RC	9	9	18
G3	0729RC14	c106	07x29	c9	7	29	c9a	c9b	R	C	RC	2	3	5
G3	0756RR3	0218RR1	07x56	02x18	7	56	2	18	R	R	RR	1	0	1
G3	0920RC1	c101	09x20	c11	9	20	c11a	c11b	R	C	RC	0	2	2
G3	0922RC3	c109	09x22	c4	9	22	c4a	c4b	R	C	RC	0	2	2
G3	0945CC4f	1329CR1	09x45	13x29	9	45	13	29	C	R	CR	7	4	11
G3	0945CC9	1302CC1	09x45	13x02	9	45	13	2	C	C	CC	1	3	4
G3	1309CC1	4522CC1	13x09	45x22	13	9	45	22	C	C	CC	8	1	9
G3	1331RC3	5609CC9	13x31	56x09	13	31	56	9	R	C	RC	3	5	8
G3	1603CC1	3122CC4	16x03	31x22	16	3	31	22	C	C	CC	4	7	11
G3	1613RC4	1763CC13	16x13	17x63	16	13	17	63	R	C	RC	0	1	1
G3	1653RR10	0263RR2	16x53	02x63	16	53	2	63	R	R	RR	2	2	4
G3	1653RR3	0263RR2	16x53	02x63	16	53	2	63	R	R	RR	2	3	5
G3	1713RC8	0945CC12	17x13	09x45	17	13	9	45	R	C	RC	11	12	23
G3	1763CC6	0703CR1	17x63	07x03	17	63	7	3	C	R	CR	1	1	2
G3	1763CC9	2207CC8	17x63	22x07	17	63	22	7	C	C	CC	7	4	11
G3	1820CC1	5609CC5	18x20	56x09	18	20	56	9	C	C	CC	1	0	1
G3	1863CC1	3122CC3	18x63	31x22	18	63	31	22	C	C	CC	4	6	10
G3	1863CC2	2953CR1	18x63	29x53	18	63	29	53	C	R	CR	10	5	15
G3	2056RC3	c103	20x56	c1	20	56	c1a	c1b	R	C	RC	10	6	16
G3	2207CC5	5363CR2	22x07	53x63	22	7	53	63	C	R	CR	1	2	3
G3	2331RR1	4520RR1	23x31	45x20	23	31	45	20	R	R	RR	8	2	10
G3	2422RR5	0329RR2	24x22	03x29	24	22	3	29	R	R	RR	2	2	4
G3	2916RR10	0209RR8	29x16	02x09	29	16	2	9	R	R	RR	5	0	5
G3	2916RR2	0209RR8	29x16	02x09	29	16	2	9	R	R	RR	4	2	6
G3	4503RR7	2916RR5	45x03	29x16	45	3	29	16	R	R	RR	2	4	6
G3	4517RC3	2207CC1	45x17	22x07	45	17	22	7	R	C	RC	3	4	7
G3	4520RR6f	1653RR1	45x20	16x53	45	20	16	53	R	R	RR	8	8	16
G3	4522CC3	0302CC2	45x22	03x02	45	22	3	2	C	C	CC	12	8	20
G3	5609CC12	1302CC1	56x09	13x02	56	9	13	2	C	C	CC	3	4	7
G3	5631RC1	c102	56x31	c5	56	31	c5a	c5b	R	C	RC	4	2	6
G3	5631RC2	c102	56x31	c5	56	31	c5a	c5b	R	C	RC	5	3	8
G3	c104	1322CR1	c7	13x22	c7a	c7b	13	22	C	R	CR	2	2	4
G3	c107	1709CR2	c3	17x09	c3a	c3b	17	9	C	R	CR	3	1	4
G3	c108	4556CR7	c10	45x56	c10a	c10b	45	56	C	R	CR	0	1	1
G3	c110	2256CR2	c2	22x56	c2a	c2b	22	56	C	R	CR	5	3	8
G3	c111	2207CC2	c6	22x07	c6a	c6b	22	7	C	C	CC	2	1	3
G3	c112	1829CR7	c8	18x29	c8a	c8b	18	29	C	R	CR	1	6	7
G4	Arch4	Kwan.2	20x56.c1	45x22.03x02	20x56	c1	45x22	03x02	R	C	RC	1	5	6
G4	Arch7	Pleet.6	20x56.c1	16x03.31x22	20x56	c1	16x03	31x22	R	C	RC	7	9	16
G4	Bone10	Hump.1	03x29.07x56	02x09.45x03	03x29	07x56	02x09	45x03	R	R	RR	1	0	1
G4	Bone7	Scully.1	03x29.07x56	16x53.02x63	03x29	07x56	16x53	02x63	R	R	RR	6	2	8
G4	Cem4	Gerlame.6	29x16.02x09	45x20.16x53	29x16	02x09	45x20	16x53	R	R	RR	1	1	2
G4	CF2127	Picard	CF2127	18x63.31x22	CF2127a	CF2127b	18x63	31x22	C	C	CC	5	9	14
G4	Crush6	Daniel.2	13x31.56x09	17x63.22x07	13x31	56x09	17x63	22x07	R	C	RC	7	0	7
G4	Dan5	Kwan.3	17x63.22x07	45x22.03x02	17x63	22x07	45x22	03x02	C	C	CC	1	4	5
G4	Dan7	Mreynolds.5	17x63.22x07	c8.18x29	17x63	22x07	c8	18x29	C	R	CR	5	0	5
G4	Ganon1	Data.2	07x56.02x18	45x03.29x16	07x56	02x18	45x03	29x16	R	R	RR	7	1	8
G4	Glame5	Mulder.1	45x20.16x53	24x22.03x29	45x20	16x53	24x22	03x29	R	R	RR	2	3	5
G4	Hodor5	Rodd.2	56x31.c5	09x45.13x02	56x31	c5	09x45	13x02	R	C	RC	6	15	21
G4	Hodor6	CF123	56x31.c5	CF2123	56x31	c5	CF2123a	CF2123b	R	C	RC	0	1	1
G4	Korn3	Bodie.1	23x31.45x20	03x29.07x56	23x31	45x20	03x29	07x56	R	R	RR	5	10	15
G4	Korn4	Cembro.1a	23x31.45x20	29x16.02x09	23x31	45x20	29x16	02x09	R	R	RR	5	3	8
G4	Kwan4	LaForge.4	45x22.03x02	56x09.13x02	45x22	03x02	56x09	13x02	C	C	CC	10	9	19
G4	Kwan7	Mimoo.3	45x22.03x02	18x63.29x53	45x22	03x02	18x63	29x53	C	R	CR	6	12	18
G4	Lfor5	Picard.5	56x09.13x02	18x63.31x22	56x09	13x02	18x63	31x22	C	C	CC	0	1	1
G4	Lfor7	Zebus.2	56x09.13x02	22x07.53x63	56x09	13x02	22x07	53x63	C	R	CR	0	2	2
G4	Li4	Foo.1	13x09.45x22	17x63.07x03	13x09	45x22	17x63	07x03	C	R	CR	5	9	14
G4	Li5	Pleet.7	13x09.45x22	16x03.31x22	13x09	45x22	16x03	31x22	C	C	CC	6	3	9
G4	Muld3	Korn.1	24x22.03x29	23x31.45x20	24x22	03x29	23x31	45x20	R	R	RR	0	1	1
G4	Pic8	Worf.2	18x63.31x22	02x20.03x09	18x63	31x22	02x20	03x09	C	R	CR	3	3	6
G4	Pic9	Rodd.3	18x63.31x22	09x45.13x02	18x63	31x22	09x45	13x02	C	C	CC	7	12	19
G4	Pig3	Li.1	07x29.c9	13x09.45x22	07x29	c9	13x09	45x22	R	C	RC	2	1	3
G4	Pleet3	Rodd.1	16x03.31x22	09x45.13x02	16x03	31x22	09x45	13x02	C	C	CC	4	1	5
G4	Pun1	Kwan.8	18x20.56x09	45x22.03x02	18x20	56x09	45x22	03x02	C	C	CC	0	1	1
G4	Rik11	Picard.5	17x13.09x45	18x63.31x22	17x13	09x45	18x63	31x22	R	C	RC	7	10	17
G4	Rik15	Legolas.1	17x13.09x45	c6.22x07	17x13	09x45	c6	22x07	R	C	RC	3	1	4
G4	Rodd4	Daniel.2	09x45.13x02	17x63.22x07	09x45	13x02	17x63	22x07	C	C	CC	1	0	1
G4	Scul7b	Mulder.1	16x53.02x63	24x22.03x29	16x53	02x63	24x22	03x29	R	R	RR	2	3	5
G4	Troi5	LaForge3	45x17.22x07	56x09.13x02	45x17	22x07	56x09	13x02	R	C	RC	0	1	1
G4	Wizz9	CF122	07x16.31x22	CF2122	07x16	31x22	CF2122a	CF2122b	R	C	RC	0	2	2
